# Supplementary material for: A Metabolomics Exploration of Young Lotus Seeds Using Matrix-Assisted Laser Desorption/Ionization Mass Spectrometry Imaging
Source: Molecules. 2025 Aug 1;30(15):3242. doi: 10.3390/molecules30153242 (PMC12348485; doi:10.3390/molecules30153242)
Supplement: Supplementary file 1 [file molecules-30-03242-s001.zip]

Archive with 3 entries (3 files):
- molecules-3648993-supplementary figures.pdf
- Table S1 The in-house compound library of the lotus seed.xlsx
- Table S2 The list of identified metabolites.xlsx
