# Supplementary material for: A Metabolomics Exploration of Young Lotus Seeds Using Matrix-Assisted Laser Desorption/Ionization Mass Spectrometry Imaging
Source: Molecules. 2025 Aug 1;30(15):3242. doi: 10.3390/molecules30153242 (PMC12348485; doi:10.3390/molecules30153242)
Supplement: Supplementary file 1 [file molecules-30-03242-s001.zip › Table S1 The in-house compound library of the lotus seed.xlsx]

## Sheet: lotus seed-list
Structure: Image	SMILES	Chemical Name	Pathway	Molecular Formula	Molecular Weight	[M+H]+	[M+Na]+	[M+K]+	[M-H]-	[M+CI]-	[M+COOH]-
	C1CC2=CC=CC=C2CN1	Tetrahydroisoquinoline; 1,2,3,4-tetrahydroisoquinoline; THIQ; 1,2,3,4‑tetrahydroisoquinoline	['Alkaloids']	C9H11N	133.089	134.097	156.079	172.053	132.081	168.058	178.087
	CN1CCC2=CC=CC=C2C1	2-methyl-1,2,3,4-tetrahydroisoquinoline; N-methyl-1,2,3,4-tetrahydroisoquinoline; N-methyltetrahydroisoquinoline	['Alkaloids']	C10H13N	147.105	148.113	170.095	186.069	146.097	182.074	192.102
	[H]C(=O)C1=CC=CC=C1\C(N)=C\O	(Z)-2-(1-amino-2-hydroxyvinyl)benzaldehyde	['Alkaloids']	C9H9NO2	163.063	164.071	186.053	202.027	162.055	198.032	208.061
	COC1=C(O)C=C2C=[N+](C)CCC2=C1	pycnarrhine; 1,2-didehydrocoripallinium ion	['Alkaloids']	C11H14NO2	192.102	193.11	215.092	231.066	191.095	227.071	237.1
	COC1=C(O)C=C2C(=O)NCCC2=C1	northalifoline	['Alkaloids']	C10H11NO3	193.074	194.082	216.064	232.038	192.066	228.043	238.071
	COC1=C(O)C=C2C(=O)N(C)CCC2=C1	thalifoline; 7-hydroxy-6-methoxy-2-methyl-3,4-dihydroisoquinolin-1(2H)-one	['Alkaloids']	C11H13NO3	207.089	208.097	230.079	246.053	206.082	242.058	252.087
	COC1=C(OC)C=C2CN(C)CCC2=C1	N-Methyl-corypalline	['Alkaloids']	C12H17NO2	207.126	208.134	230.116	246.09	206.118	242.095	252.124
	[H][C@]12CCC(=O)N1CCC1=CC(O)=C(O)C=C21	oleracein E	['Alkaloids']	C12H13NO3	219.089	220.097	242.079	258.053	218.082	254.058	264.087
	COC1=C(OC)C=C2C(=O)N(C)CCC2=C1	N-Methylcorydaldine	['Alkaloids']	C12H15NO3	221.105	222.113	244.095	260.069	220.097	256.074	266.103
	[H]C12CC3=C(C=CC=C3)C3=C4OCOC4=CC(CCN1)=C23	anonaine; (+/-)-Anonain	['Alkaloids']	C17H15NO2	265.11	266.118	288.1	304.074	264.103	300.079	310.108
	COC1=C2C3=CC=CC=C3CC3N(C)CCC(C=C1)=C23	(+/-)-2-demethoxynuciferine; Nornuciferine	['Alkaloids']	C18H19NO	265.147	266.154	288.136	304.11	264.139	300.115	310.144
	[H][C@]12CC3=CC=CC=C3C3=C(OC)C(O)=CC(CCN1)=C23	(R)-asimilobine; asimilobine	['Alkaloids']	C17H17NO2	267.126	268.134	290.116	306.09	266.118	302.095	312.124
	[H][C@@]12CC3=C(C=CC=C3)C3=C1C(CCN2)=CC(OC)=C3O	caaverine	['Alkaloids']	C17H17NO2	267.126	268.134	290.116	306.09	266.118	302.095	312.124
	OC1=CC=C(C[C@H]2NCCC3=CC(O)=C(O)C=C23)C=C1	(R)-norcoclaurine	['Alkaloids']	C16H17NO3	271.121	272.129	294.111	310.085	270.113	306.09	316.118
	OC1=CC=C(CC2NCCC3=CC(O)=C(O)C=C23)C=C1	(R,S)-norcoclaurine	['Alkaloids']	C16H17NO3	271.121	272.129	294.111	310.085	270.113	306.09	316.118
	OC1=CC=C(C[C@@H]2NCCC3=CC(O)=C(O)C=C23)C=C1	(S)-norcoclaurine	['Alkaloids']	C16H17NO3	271.121	272.129	294.111	310.085	270.113	306.09	316.118
	O=C1C2=CC=CC=C2C2=C3C(C=CN=C13)=CC1=C2OCO1	liriodenine; micheline B; liriodénine	['Alkaloids']	C17H9NO3	275.058	276.066	298.048	314.022	274.05	310.027	320.056
	CN(CC1)C2=CC3=C(C=CC=C3)C4=C2C1=CC5=C4OCO5	Dehydroemerine	['Alkaloids']	C18H15NO2	277.11	278.118	300.1	316.074	276.103	312.079	322.108
	[H][C@]12CC3=C(C=CC=C3)C3=C4OCOC4=CC(CCN1C)=C23	(R)-roemerine	['Alkaloids']	C18H17NO2	279.126	280.134	302.116	318.09	278.118	314.095	324.124
	[H]C12CC3=C(C=CC=C3)C3=C4OCOC4=CC(CCN1C)=C23	(R/S)-roemerine	['Alkaloids']	C18H17NO2	279.126	280.134	302.116	318.09	278.118	314.095	324.124
	COC1=C(O)C=C2CCN(C)C3=CC4=C(C=CC=C4)C1=C23	6a,7-didehydro-N-methylasimilobine; 1-methoxy-6-methyl-4H-dibenzo[de,g]quinolin-2-ol	['Alkaloids']	C18H17NO2	279.126	280.134	302.116	318.09	278.118	314.095	324.124
	COC1=C(O)C2=C3C(CCN(C)C3=CC3=CC=CC=C23)=C1	dehydrolirinidine; 2-Methoxy-6-methyl-5,6-dihydro-4H-dibenzo[de,g]quinolin-1-ol	['Alkaloids']	C18H17NO2	279.126	280.134	302.116	318.09	278.118	314.095	324.124
	[H][C@@]12CC3=C(C=CC=C3)C3=C1C(CCN2C)=CC(OC)=C3O	(-)-lirinidine	['Alkaloids']	C18H19NO2	281.142	282.149	304.131	320.105	280.134	316.11	326.139
	COC1=C2C3=C(C=C1O)CCN(C)[C@]3([H])CC4=CC=CC=C42	(-)-Nornuciferine	['Alkaloids']	C18H19NO2	281.142	282.149	304.131	320.105	280.134	316.11	326.139
	[H][C@]12CC3=C(C=CC=C3)C3=C1C(CCN2C)=CC(OC)=C3O	(+)-lirinidine	['Alkaloids']	C18H19NO2	281.142	282.149	304.131	320.105	280.134	316.11	326.139
	OC1=C2C=3[C@](CC=4C2=CC=CC4)(N(C)CCC3C=C1OC)[H]	Lirinidine	['Alkaloids']	C18H19NO2	281.142	282.149	304.131	320.105	280.134	316.11	326.139
	COC1=C2C3=CC=CC=C3CC3N(C)CCC(C=C1O)=C23	N-Methyl-asimilobin; 2-hydroxy-1-methoxyaporphin; Nornuciferin; N-methylasimilobine; 2-hydroxy-1-methoxyaporphine	['Alkaloids']	C18H19NO2	281.142	282.149	304.131	320.105	280.134	316.11	326.139
	[H][C@@]12CC3=CC=CC=C3C3=C1C(CCN2)=CC(OC)=C3OC	N-nornuciferine; nornuciferine; (R)-nornuciferine	['Alkaloids']	C18H19NO2	281.142	282.149	304.131	320.105	280.134	316.11	326.139
	COC1=C2C3=CC=CC=C3C[C@H]3N(C)CCC(C=C1O)=C23	O-nornuciferine; N-methylasimilobine	['Alkaloids']	C18H19NO2	281.142	282.149	304.131	320.105	280.134	316.11	326.139
	[H][C@]1(CC2=CC=C(O)C=C2)NCCC2=C1C=C(O)C(OC)=C2	(R)-coclaurine	['Alkaloids']	C17H19NO3	285.137	286.144	308.126	324.1	284.129	320.105	330.134
	COC1=C(O)C=C2[C@H](CC3=CC=C(O)C=C3)NCCC2=C1	(S)-coclaurine	['Alkaloids']	C17H19NO3	285.137	286.144	308.126	324.1	284.129	320.105	330.134
	COC1=CC2=C3C(=NC=C2)C(=O)C2=CC=CC=C2C3=C1OC	lysicamine; 1,2-dimethoxy-7H-dibenzo[de,g]quinolin-7-one; oxonuciferine	['Alkaloids']	C18H13NO3	291.089	292.097	314.079	330.053	290.082	326.058	336.087
	COC1=C2C3=CC=CC=C3C=CC2=C2CCN(C)CC2=C1O	annoretine	['Alkaloids']	C19H19NO2	293.142	294.149	316.131	332.105	292.134	328.11	338.139
	COC1=CC2=C3C(=CC4=CC=CC=C4C3=C1OC)N(C)CC2	dehydronuciferine; dehydronuciferin	['Alkaloids']	C19H19NO2	293.142	294.149	316.131	332.105	292.134	328.11	338.139
	[H][C@@]12CC3=C(C=CC=C3)C3=C1C(CC[N@@]2(C)=O)=CC1=C3OCO1	(6R,6aR)-roemerine-Nβ-oxide	['Alkaloids']	C18H17NO3	295.121	296.129	318.111	334.085	294.113	330.09	340.118
	C[N+]1([O-])C(CC2=CC=CC=C23)C(C3=C4OCOC4=C5)=C5CC1	Roemerine-N-oxide	['Alkaloids']	C18H17NO3	295.121	296.129	318.111	334.085	294.113	330.09	340.118
	[H][C@]12[C@H](O)C3=C(C=CC=C3)C3=C4OCOC4=CC(CCN1C)=C23	ushinsunine	['Alkaloids']	C18H17NO3	295.121	296.129	318.111	334.085	294.113	330.09	340.118
	[H][C@]12CC3=CC(OC)=CC=C3C3=C4OCOC4=CC(CCN1)=C23	xylopine	['Alkaloids']	C18H17NO3	295.121	296.129	318.111	334.085	294.113	330.09	340.118
	[H]C12CC3=CC=CC=C3C3=C1C(CCN2C)=CC(OC)=C3OC	(±)-nuciferine	['Alkaloids']	C19H21NO2	295.157	296.165	318.147	334.121	294.149	330.126	340.155
	[H][C@@]12CC3=CC=CC=C3C3=C1C(CCN2C)=CC(OC)=C3OC	R-(-)-nuciferine	['Alkaloids']	C19H21NO2	295.157	296.165	318.147	334.121	294.149	330.126	340.155
	[H][C@@]12CC3=C(C=CC=C3)C3=C1C(CC[N@]2(C)=O)=CC(O)=C3OC	N-methylasimilobine N-oxide	['Alkaloids']	C18H19NO3	297.137	298.144	320.126	336.1	296.129	332.105	342.134
	OC1=C(C=C2[C@H](NCCC2=C1)CC3=CC=C(C=C3)OC)OC	4’-N-Methyl coclaurine	['Alkaloids']	C18H21NO3	299.152	300.16	322.142	338.116	298.144	334.121	344.15
	OC(C=C1[C@H](NCCC1=C2)CC3=CC=C(C=C3)OC)=C2OC	4'-Methylcoclaurine	['Alkaloids']	C18H21NO3	299.152	300.16	322.142	338.116	298.144	334.121	344.15
	COC1=C(OC)C=C2C(CC3=CC=C(O)C=C3)NCCC2=C1	dl-N-Norarmepavin	['Alkaloids']	C18H21NO3	299.152	300.16	322.142	338.116	298.144	334.121	344.15
	COC1=CC2=C(C=C1O)[C@@H](CC1=CC=C(O)C=C1)N(C)CC2	N-methylcoclaurine; (R)-N-methylcoclaurine; (-)-(1R)-N-methylcoclaurine; (R)-N-Methylcoclaurin	['Alkaloids']	C18H21NO3	299.152	300.16	322.142	338.116	298.144	334.121	344.15
	OC1=C(C=C2[C@H](N(C)CCC2=C1)CC3=CC=C(C=C3)O)OC	N-Methylisococlaurine	['Alkaloids']	C18H21NO3	299.152	300.16	322.142	338.116	298.144	334.121	344.15
	COC1=CC2=C(C=C1OC)[C@@H](CC1=CC=C(O)C=C1)NCC2	N-Norarmepavine; norarmepavine	['Alkaloids']	C18H21NO3	299.152	300.16	322.142	338.116	298.144	334.121	344.15
	COC1=C(C=C2[C@H](NCCC2=C1)CC3=CC=C(C=C3)O)OC	Norarmepavine	['Alkaloids']	C18H21NO3	299.152	300.16	322.142	338.116	298.144	334.121	344.15
	COC1=C2C=CN=C3C(=O)C4=CC=CC=C4C(C4=C1OCO4)=C23	atherospermidine	['Alkaloids']	C18H11NO4	305.069	306.077	328.059	344.033	304.061	340.038	350.067
	COC1=CC=C2C(=C1)C(=O)C1=NC=CC3=CC4=C(OCO4)C2=C13	lanuginosine; oxoxylopine; oxoxylopin	['Alkaloids']	C18H11NO4	305.069	306.077	328.059	344.033	304.061	340.038	350.067
	CC(=O)NCCC1=C2C=CC3=CC=CC=C3C2=C2OCOC2=C1	N-[2-(2H-phenanthro[3,4-d][1,3]dioxol-5-yl)ethyl]acetamide; nelunucine A	['Alkaloids']	C19H17NO3	307.121	308.129	330.111	346.085	306.113	342.09	352.118
	[H][C@]12CC3=C(C=CC=C3)C3=C4OCOC4=CC(CCN1C(C)=O)=C23	N-acetylanonaine	['Alkaloids']	C19H17NO3	307.121	308.129	330.111	346.085	306.113	342.09	352.118
	COC1=CC2=C(C=C1OC)C(=NC=C2)C(=O)C1=CC=C(O)C=C1	(6,7-dimethoxyisoquinolinyl)-(4'-hydroxyphenyl)-methanone; (6,7-dimethoxy-1-isoquinolinyl)(4'-hydroxyphenyl)methanone; 1-(4-Hydroxy-benzoyl)-6,7-dimethoxy-isochinolin; (6,7-dimethoxy-isoquinolin-1-yl)-(4-hydroxy-phenyl)-methanone	['Alkaloids']	C18H15NO4	309.1	310.108	332.09	348.064	308.092	344.069	354.098
	COC1=CC2=C3C(N(C)CC2)=C(O)C2=C(C=CC=C2)C3=C1OC	7-hydroxydehydronuciferine; 1,2-dimethoxy-7-hydroxy-6-methyl-5,6-dihydro-4H-dibenzo[de,g]quinoline	['Alkaloids']	C19H19NO3	309.137	310.144	332.126	348.1	308.129	344.105	354.134
	[H][C@@]12CC3=CC=CC=C3C3=C1C(CCN2C=O)=CC(OC)=C3OC	N-formylnornuciferine; (–)-N-formylnornuciferine	['Alkaloids']	C19H19NO3	309.137	310.144	332.126	348.1	308.129	344.105	354.134
	[H][C@@]12CC3=CC=CC(O)=C3C3=C1C(CCN2C)=CC(OC)=C3OC	1,2-dimethoxy-11-hydroxyaporphine	['Alkaloids']	C19H21NO3	311.152	312.16	334.142	350.116	310.144	346.121	356.15
	COC1=CC2=C(CC3N(C)CCC4=C3C2=C(O)C(OC)=C4)C=C1	1-hydroxy-2,10-dimethoxyaporphine; (±)-1-hydroxy-2,10-dimethoxyaporphine; 1-Hydroxy-2,10-dimethoxy-6-methylaporphin; 1-Hydroxy-2,10-dimethoxyaporphin; Aporphin; 2,10-dimethoxy-6-methyl-5,6,6a,7-tetrahydro-4H-dibenzo[de,g]quinolin-1-ol; dl-1-Hydroxy-2,10-dimethoxyaporphine; (-)-pulchine	['Alkaloids']	C19H21NO3	311.152	312.16	334.142	350.116	310.144	346.121	356.15
	COC1=CC2=C3C(CC4(C=CC(=O)C=C4)C3=C1OC)N(C)CC2	d,l-Pronuciferine	['Alkaloids']	C19H21NO3	311.152	312.16	334.142	350.116	310.144	346.121	356.15
	[H][C@@]12CC3=C(C=CC=C3)C3=C1C(CC[N@]2(C)=O)=CC(OC)=C3OC	nuciferine N-oxide	['Alkaloids']	C19H21NO3	311.152	312.16	334.142	350.116	310.144	346.121	356.15
	[H][C@]12CC3(C=CC(=O)C=C3)C3=C(OC)C(OC)=CC(CCN1C)=C23	pronuciferine	['Alkaloids']	C19H21NO3	311.152	312.16	334.142	350.116	310.144	346.121	356.15
	COC1=CC2=C(C=C1OC)C(CC1=CC=C(O)C=C1)N(C)CC2	(±)-armepavine	['Alkaloids']	C19H23NO3	313.168	314.176	336.158	352.132	312.16	348.137	358.165
	COC1=CC2=C(C=C1OC)[C@@H](CC1=CC=C(O)C=C1)N(C)CC2	(R)-armepavine	['Alkaloids']	C19H23NO3	313.168	314.176	336.158	352.132	312.16	348.137	358.165
	COC1=CC2=C(C=C1OC)[C@H](CC1=CC=C(O)C=C1)N(C)CC2	(S)-armepavine	['Alkaloids']	C19H23NO3	313.168	314.176	336.158	352.132	312.16	348.137	358.165
	COC1=CC2=C([C@H](N(CC2)C)CC3=CC=C(C=C3)OC)C=C1O	4', N-Dimethyl coclaurine	['Alkaloids']	C19H23NO3	313.168	314.176	336.158	352.132	312.16	348.137	358.165
	[H][C@@]1(CC2=CC=C(O)C=C2)C2=CC(OC)=C(O)C=C2CC[N+]1(C)C	lotusine; Lotusin	['Alkaloids']	C19H24NO3	314.176	315.183	337.165	353.139	313.168	349.144	359.173
	COC1=C(OC)C2=C3C(=CC4=C2C=CC=C4)N(C)C(=O)C(=O)C3=C1	cepharadione B	['Alkaloids']	C19H15NO4	321.1	322.108	344.09	360.064	320.092	356.069	366.098
	CN(C1=O)C2C3=C(C4=CC=CC=C4C2)C(OC)=C(OC)C=C3C1=O	N-Methoxycepharadione B	['Alkaloids']	C19H17NO4	323.116	324.124	346.106	362.079	322.108	358.085	368.113
	COC1=C(OC)C2=C(C=CC3=CC=CC=C23)C(CCNC(C)=O)=C1	N-[2-(3,4-dimethoxy-1-phenanthryl)ethyl]acetamide	['Alkaloids']	C20H21NO3	323.152	324.16	346.142	362.116	322.144	358.121	368.15
	[H][C@]12CC3=C(C=CC=C3)C3=C(OC)C(OC)=CC(CCN1C(C)=O)=C23	N-acetylnornuciferine; N-acétylnornuciférine	['Alkaloids']	C20H21NO3	323.152	324.16	346.142	362.116	322.144	358.121	368.15
	[H][C@]12CC3(C=CC(=O)C=C3)C3=C(OC)C(OC)=CC(CN(C1)C=O)=C23	(-)-N-formylstepharine	['Alkaloids']	C19H19NO4	325.131	326.139	348.121	364.095	324.124	360.1	370.129
	COC1=CC=C(C=C1)[C@@H](O)C1=NC=CC2=CC(OC)=C(OC)C=C12	1(R)-hydroxy-p-methoxybenzyl-6,7-dimethoxyisoquinoline; Annocherine D	['Alkaloids']	C19H19NO4	325.131	326.139	348.121	364.095	324.124	360.1	370.129
	COC(C=C(CCN1C)C(C1(C)CC2=CC=C(C=C2)O)=C3)=C3OC	Methoxy methyl isoquinoline	['Alkaloids']	C20H25NO3	327.183	328.191	350.173	366.147	326.176	362.152	372.181
	COC1=CC2=C([C@H](N(CC2)C)CC3=CC=C(C(O)=C3)OC)C=C1O	(+)-Reticuline	['Alkaloids']	C19H23NO4	329.163	330.171	352.152	368.126	328.155	364.132	374.16
	CO[C@H](C1=CC=C(OC)C=C1)C1=NC=CC2=C1C=C(OC)C(OC)=C2	annocherine E; (R)-methoxy-p-methoxybenzyl-6,7-dimethoxyisoquinoline	['Alkaloids']	C20H21NO4	339.147	340.155	362.137	378.111	338.139	374.116	384.145
	COC(C=C(CCN1C)C(C1(C)CC2=CC=C(C=C2)OBr)=C3)=C3OC	Bromo methyl armepavine	['Alkaloids']	C20H24BrNO3	405.094	406.102	428.084	444.058	404.086	440.063	450.092
	OC(C=C1CCNC2CC(C=C3)=CC=C3O[C@@H]4O[C@@H]([C@H]([C@@H]([C@H]4O)O)O)CO)=C(C=C21)O	Higenamine glucoside	['Alkaloids']	C22H27NO8	433.174	434.182	456.163	472.137	432.166	468.142	478.171
	COC1=CC2=C(C=C1OC)[C@H](CC1=CC=C(O)C(OC3=C(OC)C=C4CCN(C)C(=O)C4=C3)=C1)N(C)CC2		['Alkaloids']	C30H34N2O6	518.242	519.25	541.231	557.205	517.234	553.211	563.239
	COC1=CC(C2=C(O)C=CC(C[C@H]3N(C)CCC4=C3C=C(O)C(OC)=C4)=C2)=C([C@@H](CC5=CC=C(O)C=C5)N(C)CC6)C6=C1	Nelumborines A	['Alkaloids']	C36H40N2O5	580.294	581.302	603.284	619.257	579.286	615.263	625.291
	COC1=CC(C2=CC(C[C@H]3N(C)CCC4=C3C=C(O)C(OC)=C4)=CC=C2O)=C([C@@H](CC5=CC=C(O)C=C5)N(C)CC6)C6=C1	Nelumborines B	['Alkaloids']	C36H40N2O5	580.294	581.302	603.284	619.257	579.286	615.263	625.291
	[H][C@]1(CC2=CC=C(O)C=C2)N(C)CCC2=C1C=C(OC1=C(O)C=CC(C[C@@]3([H])N(C)CCC4=C3C=C(O)C(OC)=C4)=C1)C(OC)=C2	nelumboferine; norisoliensinine	['Alkaloids']	C36H40N2O6	596.289	597.297	619.278	635.252	595.281	631.258	641.286
	COC1=CC2=C(C=C1O)C(CC1=CC=C(O)C(=C1)C1=C(O)C(OC)=CC3=C1C(CC1=CC=C(O)C=C1)N(C)CC3)N(C)CC2	nelumborine A	['Alkaloids']	C36H40N2O6	596.289	597.297	619.278	635.252	595.281	631.258	641.286
	COC1=CC=C(CC2N(C)CCC3=C2C=C(OC2=CC(CC4N(C)CCC5=C4C=C(O)C(OC)=C5)=CC=C2O)C(OC)=C3)C=C1	(+/-)-Isoliensinin	['Alkaloids']	C37H42N2O6	610.304	611.312	633.294	649.268	609.297	645.273	655.302
	COC1=C(CC2=C(O)C=CC(C[C@@H]3N(C)CCC4=C3C=C(O)C(OC)=C4)=C2)C=C([C@@H](CC5=CC=C(OC)C=C5)N(C)CC6)C6=C1	1'-Epi-isoliensinine	['Alkaloids']	C37H42N2O6	610.304	611.312	633.294	649.268	609.297	645.273	655.302
	[H][C@]1(CC2=CC=C(OC)C=C2)N(C)CCC2=C1C=C(OC1=CC(C[C@@]3([H])N(C)CCC4=C3C=C(O)C(OC)=C4)=CC=C1O)C(OC)=C2	isoliensinine	['Alkaloids']	C37H42N2O6	610.304	611.312	633.294	649.268	609.297	645.273	655.302
	[H][C@]1(CC2=CC=C(O)C=C2)N(C)CCC2=C1C=C(OC1=CC(C[C@@]3([H])N(C)CCC4=C3C=C(OC)C(OC)=C4)=CC=C1O)C(OC)=C2	Liensinine; Liensinin	['Alkaloids']	C37H42N2O6	610.304	611.312	633.294	649.268	609.297	645.273	655.302
	COC1=CC=C(C[C@H]2N(C)CCC3=CC(OC)=C(OC4=C(O)C=CC(=C4)C(=C)[C@H]4N(C)CCC5=C4C=C(O)C(OC)=C5)C=C23)C=C1	1R,1'R-neoisoliensinine A	['Alkaloids']	C38H42N2O6	622.304	623.312	645.294	661.268	621.297	657.273	667.302
	COC1=CC=C(C[C@H]2N(C)CCC3=CC(OC)=C(OC4=C(O)C=CC(=C4)C(=C)[C@@H]4N(C)CCC5=C4C=C(O)C(OC)=C5)C=C23)C=C1	1R,1'S-neoisoliensinine A	['Alkaloids']	C38H42N2O6	622.304	623.312	645.294	661.268	621.297	657.273	667.302
	COC1=CC=C(C[C@H]2N(C)CCC3=CC(OC)=C(OC4=CC(C[C@@H]5N(C)CCC6=CC(OC)=C(OC)C=C56)=CC=C4O)C=C23)C=C1	1'-epi-neferine	['Alkaloids']	C38H44N2O6	624.32	625.328	647.31	663.284	623.312	659.289	669.318
	COC1=CC=C(C[C@@H]2N(C)CCC3=CC(OC)=C(OC4=CC(C[C@H]5N(C)CCC6=CC(OC)=C(OC)C=C56)=CC=C4O)C=C23)C=C1	1-epi-neferine	['Alkaloids']	C38H44N2O6	624.32	625.328	647.31	663.284	623.312	659.289	669.318
	C([C@@H]1C=2C(=CC(OC)=C(OC)C2)CCN1C)C3=CC(OC4=CC=C(C[C@@H]5C=6C(=CC(OC)=C(OC)C6)CCN5C)C=C4)=C(O)C=C3	Dauricine	['Alkaloids']	C38H44N2O6	624.32	625.328	647.31	663.284	623.312	659.289	669.318
	COC1=CC=C(C[C@H]2N(C)CCC3=C2C=C(OC2=C(O)C=CC(C[C@@H]4C5=CC(O)=C(OC)C=C5CC[N@]4(C)=O)=C2)C(OC)=C3)C=C1	isolinsinine-2'α-N-oxide	['Alkaloids']	C37H42N2O7	626.299	627.307	649.289	665.263	625.291	661.268	671.297
	COC1=CC=C(C[C@H]2N(C)CCC3=C2C=C(OC2=C(O)C=CC(C[C@@H]4C5=CC(O)=C(OC)C=C5CC[N@@]4(C)=O)=C2)C(OC)=C3)C=C1	isolinsinine-2'β-N-oxide	['Alkaloids']	C37H42N2O7	626.299	627.307	649.289	665.263	625.291	661.268	671.297
	COC1=CC2=C(C=C1OC1=C(O)C=CC(C[C@@H]3C4=CC(OC)=C(OC)C=C4CC[N@]3(C)=O)=C1)[C@@H](CC1=CC=C(O)C=C1)N(C)CC2	linsinine-2'α-N-oxide	['Alkaloids']	C37H42N2O7	626.299	627.307	649.289	665.263	625.291	661.268	671.297
	COC1=CC=C(C[C@H]2N(C)CCC3=CC(OC)=C(OC4=C(O)C=CC(=C4)C(=C)[C@H]4N(C)CCC5=C4C=C(OC)C(OC)=C5)C=C23)C=C1	1R,1'R-neoneferine A	['Alkaloids']	C39H44N2O6	636.32	637.328	659.31	675.284	635.312	671.289	681.318
	COC1=CC=C(C[C@H]2N(C)CCC3=CC(OC)=C(OC4=C(O)C=CC(=C4)C(=C)[C@@H]4N(C)CCC5=C4C=C(OC)C(OC)=C5)C=C23)C=C1	1R,1'S-neoneferine A	['Alkaloids']	C39H44N2O6	636.32	637.328	659.31	675.284	635.312	671.289	681.318
	COC1=CC=C(C=C1)C(=C)[C@H]1N(C)CCC2=CC(OC)=C(OC3=C(O)C=CC(C[C@@H]4N(C)CCC5=C4C=C(OC)C(OC)=C5)=C3)C=C12	1R,1'S-neoneferine B	['Alkaloids']	C39H44N2O6	636.32	637.328	659.31	675.284	635.312	671.289	681.318
	COC1=CC=C(C[C@H]2N(C)CCC3=CC(OC)=C(OC4=C(O)C=CC(C=C5CN(C)CCC6=C5C=C(OC)C(OC)=C6)=C4)C=C23)C=C1	azepinneferine A	['Alkaloids']	C39H44N2O6	636.32	637.328	659.31	675.284	635.312	671.289	681.318
	COC(C=C(CCN1C)C([C@H]1CC2=CC=C(C=C2)OC)=C3)=C3OC4=CC(C[C@H]5C6=CC(OC)=C(OC)C=C6CCN5C)=CC=C4OC	Methyl neferine	['Alkaloids']	C39H46N2O6	638.336	639.343	661.325	677.299	637.328	673.304	683.333
	[H][C@]1(CC2=CC=C(OC)C=C2)N(C)CCC2=C1C=C(OC1=CC(C[C@@]3([H])N(C)CCC4=C3C=C(OC)C(OC)=C4)=CC=C1OC)C(OC)=C2	O-methylneferine	['Alkaloids']	C39H46N2O6	638.336	639.343	661.325	677.299	637.328	673.304	683.333
	COC1=CC=C(C[C@@H]2C3=C(CC[N@]2(C)=O)C=C(OC)C(OC2=C(O)C=CC(C[C@H]4N(C)CCC5=CC(OC)=C(OC)C=C45)=C2)=C3)C=C1		['Alkaloids']	C38H44N2O7	640.315	641.323	663.305	679.279	639.307	675.284	685.312
	C([C@@H]1C=2C(=CC(OC)=C(OC3=CC(C[C@@H]4C=5C(=CC(OC)=C(OC)C5)CCN4(C)=O)=CC=C3O)C2)CCN1C)C6=CC=C(OC)C=C6	Neferine N-oxide	['Alkaloids']	C38H44N2O7	640.315	641.323	663.305	679.279	639.307	675.284	685.312
	COC1=CC=C(C[C@H]2N(C)CCC3=C2C=C(OC2=C(O)C=CC(C[C@@H]4C5=CC(OC)=C(OC)C=C5CC[N@]4(C)=O)=C2)C(OC)=C3)C=C1	neferine-2'α-N-oxide	['Alkaloids']	C38H44N2O7	640.315	641.323	663.305	679.279	639.307	675.284	685.312
	CNCCC1=CC(OC)=C(OC)C=C1[C@H](O)CC1=CC=C(O)C(OC2=C(OC)C=C3CCN(C)[C@H](CC4=CC=C(OC)C=C4)C3=C2)=C1	seco-neferine A	['Alkaloids']	C38H46N2O7	642.331	643.338	665.32	681.294	641.323	677.299	687.328
	CNCCC1=CC(OC)=C(OC)C=C1[C@@H](O)CC1=CC=C(O)C(OC2=C(OC)C=C3CCN(C)[C@H](CC4=CC=C(OC)C=C4)C3=C2)=C1	seco-neferine B	['Alkaloids']	C38H46N2O7	642.331	643.338	665.32	681.294	641.323	677.299	687.328
	COC1=CC=C(C[C@@H]2C3=C(CCN2(C)=O)C=C(OC)C(OC2=C(O)C=CC(C[C@@H]4C5=CC(OC)=C(OC)C=C5CCN4(C)=O)=C2)=C3)C=C1	neferine-2α,2'β-N,N-dioxide	['Alkaloids']	C38H44N2O8	656.31	657.318	679.299	695.274	655.302	691.279	701.307
	COC1=CC=C(C[C@@H]2C3=C(CC[N@@]2(C)=O)C=C(OC)C(OC2=C(O)C=CC(C[C@@H]4C5=CC(OC)=C(OC)C=C5CC[N@]4(C)=O)=C2)=C3)C=C1	neferine-2β,2'α-N,N-dioxide	['Alkaloids']	C38H44N2O8	656.31	657.318	679.299	695.274	655.302	691.279	701.307
	COC1=CC=C(C[C@@H]2C3=C(CC[N@@]2(C)=O)C=C(OC)C(OC2=C(O)C=CC(C[C@@H]4C5=CC(OC)=C(OC)C=C5CC[N@@]4(C)=O)=C2)=C3)C=C1	neferine-2β,2'β-N,N-dioxide	['Alkaloids']	C38H44N2O8	656.31	657.318	679.299	695.274	655.302	691.279	701.307
	COC1=CC=C(C[C@H]2N(C)CCC3=CC(OC)=C(OC4=CC(C[C@@H](O)C5=CC(OC)=C(OC)C=C5CCN(C)C)=CC=C4O)C=C23)C=C1	seco-neferine C	['Alkaloids']	C39H48N2O7	656.346	657.354	679.336	695.31	655.338	691.315	701.344
	COC1=CC=C(C[C@H]2N(C)CCC3=CC(OC)=C(OC4=CC(C[C@H](O)C5=CC(OC)=C(OC)C=C5CCN(C)C)=CC=C4O)C=C23)C=C1	seco-neferine D	['Alkaloids']	C39H48N2O7	656.346	657.354	679.336	695.31	655.338	691.315	701.344
	CNCCC1=C(C)C(OC)=C(OC2=CC(C[C@H]3N(C)CCC4=C3C=C(OC)C(OC)=C4)=CC=C2O)C=C1[C@@H](O)CC1=CC=C(OC)C=C1	seco-neferine E	['Alkaloids']	C39H48N2O7	656.346	657.354	679.336	695.31	655.338	691.315	701.344
	CNCCC1=C(C)C(OC)=C(OC2=CC(C[C@H]3N(C)CCC4=C3C=C(OC)C(OC)=C4)=CC=C2O)C=C1[C@H](O)CC1=CC=C(OC)C=C1	seco-neferine F	['Alkaloids']	C39H48N2O7	656.346	657.354	679.336	695.31	655.338	691.315	701.344
	COC1=CC=C(CC2N(C)CCC3=C2C=C(OC2=CC(CC4N(C)CCC5=C4C=C(OC)C(OC)=C5)=CC=C2OC(C)=O)C(OC)=C3)C=C1	O-Acetyl-Derivat	['Alkaloids']	C40H46N2O7	666.331	667.338	689.32	705.294	665.323	701.299	711.328
	C([C@@H]1C=2C(=CC(OC)=C(OC3=C(OC4=CC(OC=5C=C6C(=CC5OC)CCN(C)[C@@H]6CC7=CC=C(OC)C=C7)=C(O)C=C4)C=C(C[C@@H]8C=9C(=CC(OC)=C(OC)C9)CCN8C)C=C3)C2)CCN1C)C%10=CC=C(OC)C=C%10	Neoliensinine	['Alkaloids']	C63H69N3O10	1027.5	1028.51	1050.49	1066.46	1026.49	1062.47	1072.5
	C(CCNC(=N)N)[C@@H](C(O)=O)N	Arginine	['Aminoacids']	C6H14N4O2	174.112	175.12	197.101	213.075	173.104	209.081	219.109
	C[C@@]12C[C@H](O)CC(C)(C)C1=CC(=O)O2	(+)-epiloliolide; 7-epiloliolide; (-)-loliolide	['Apocarotenoids']	C11H16O3	196.11	197.118	219.1	235.074	195.102	231.079	241.108
	CC(=O)\C=C\[C@@H]1C(C)=C[C@H](O)CC1(C)C	(3R,6R,7E)-3-hydroxy-4,7-megastigmadien-9-one; (E)-4-((1S,4R)-4-hydroxy-2,6,6-trimethylcyclohex-2-en-1-yl)-but-3-en-2-one; rhododendrone	['Apocarotenoids']	C13H20O2	208.146	209.154	231.136	247.11	207.138	243.115	253.144
	C[C@H](O)C\C=C1\C(C)=CC(=O)CC1(C)C	(6E,9S)-9-hydroxy-4,6-megastigmadien-3-one	['Apocarotenoids']	C13H20O2	208.146	209.154	231.136	247.11	207.138	243.115	253.144
	[H][C@]1(\C=C\[C@@H](C)O)C(C)=CC(=O)CC1(C)C	(6R,7E,9R)-9-hydroxy-4,7-megastigmadien-3-one; (6R,7E,9R)-3-oxo-α-ionol	['Apocarotenoids']	C13H20O2	208.146	209.154	231.136	247.11	207.138	243.115	253.144
	[H][C@]1(\C=C\[C@H](C)O)C(C)=CC(=O)CC1(C)C	(6R,9S)-3-oxo-α-ionol; (6R,7E,9S)-9-hydroxy-4,7-megastigmadien-3-one; 3-oxo-α-ionol	['Apocarotenoids']	C13H20O2	208.146	209.154	231.136	247.11	207.138	243.115	253.144
	C[C@@H](O)C#CC1=C(C)C[C@H](O)CC1(C)C	3-hydroxy-7,8-dehydro-β-ionol	['Apocarotenoids']	C13H20O2	208.146	209.154	231.136	247.11	207.138	243.115	253.144
	C[C@H](O)CC=C1C(C)=CC(=O)CC1(C)C	3-oxo-retro-α-ionol I	['Apocarotenoids']	C13H20O2	208.146	209.154	231.136	247.11	207.138	243.115	253.144
	CC(O)C=CC1=C(C)C(=O)CCC1(C)C	3-oxo-β-ionol; 9-hydroxy-5,7-megastigmadien-4-one	['Apocarotenoids']	C13H20O2	208.146	209.154	231.136	247.11	207.138	243.115	253.144
	CC(=O)\C=C\C1=C(C)[C@H](O)CCC1(C)C	4-hydroxy-β-ionone; (-)-(R)-4-Hydroxy-β-ionon; (R)-4-hydroxy-β-ionone	['Apocarotenoids']	C13H20O2	208.146	209.154	231.136	247.11	207.138	243.115	253.144
	C[C@@H]1C[C@H](O)CC(C)(C)[C@H]1\C=C\C(C)=O	(E)-3-hydroxymegastigm-7-en-9-one	['Apocarotenoids']	C13H22O2	210.162	211.17	233.152	249.126	209.154	245.131	255.16
	C[C@@H]1C[C@@H](O)CC(C)(C)[C@H]1\C=C/C(C)=O	(Z)-3-hydroxymegastigm-7-en-9-one	['Apocarotenoids']	C13H22O2	210.162	211.17	233.152	249.126	209.154	245.131	255.16
	CC(O)C=C[C@H]1[C@@H](C)CC(=O)CC1(C)C	4-(3-hydroxy-1-buten-1-yl)-3,3,5-trimethylcyclohexanone	['Apocarotenoids']	C13H22O2	210.162	211.17	233.152	249.126	209.154	245.131	255.16
	CC(=O)\C=C\[C@@]1(O)C(C)=CC(=O)CC1(C)C	(+)-(S)-dehydrovomifoliol; (+)-dehydrovomifoliol; (6S)-dehydrovomifoliol	['Apocarotenoids']	C13H18O3	222.126	223.133	245.115	261.089	221.118	257.094	267.123
	CC(=O)C=[C@@]=C1C(C)(C)C[C@H](O)CC1(C)O		['Apocarotenoids']	C13H20O3	224.141	225.149	247.131	263.105	223.133	259.11	269.139
	CC(=O)\C=C\[C@@]12O[C@]1(C)C[C@@H](O)CC2(C)C	(3S,5R,6S,7E)-5,6-epoxy-3-hydroxy-7-megastigmen-9-one; 3-hydroxy-5α,6α-epoxy-β-ionone; annuionone D; 5,6-epoxy-3-hydroxy-7-megastigmen-9-one	['Apocarotenoids']	C13H20O3	224.141	225.149	247.131	263.105	223.133	259.11	269.139
	C[C@H]1CC(=O)CC(C)(C)[C@@]1(O)\C=C\C(C)=O	(E)-4-hydroxy-3,3,5-trimethyl-4-(3-oxobut-l-en-l-yl)cyclohexan-l-one	['Apocarotenoids']	C13H20O3	224.141	225.149	247.131	263.105	223.133	259.11	269.139
	C[C@H](O)C=CC1=C(C)C(=O)[C@@H](O)CC1(C)C	3,9-dihydroxy-5,7-megastigmadien-4-one	['Apocarotenoids']	C13H20O3	224.141	225.149	247.131	263.105	223.133	259.11	269.139
	CC(=O)C=C[C@]12O[C@@]1(C)C[C@@H](O)CC2(C)C	3-hydroxy-5β,6β-epoxy-β-ionone	['Apocarotenoids']	C13H20O3	224.141	225.149	247.131	263.105	223.133	259.11	269.139
	CC(=O)C=C=C1C(C)(C)C[C@H](O)CC1(C)O	3S,5-dihydroxy-6,7-megastigmadien-9-one	['Apocarotenoids']	C13H20O3	224.141	225.149	247.131	263.105	223.133	259.11	269.139
	CC(=O)C=[C@]=C1C(C)(C)C[C@H](O)CC1(C)O	3S,5-dihydroxy-6,7-megstigmadien-9-one; 3S,5-dihydroxy-(R)6,7-mestigmadien-9-one	['Apocarotenoids']	C13H20O3	224.141	225.149	247.131	263.105	223.133	259.11	269.139
	CC(=O)C=C[C@@]12O[C@]1(C)C[C@@H](O)CC2(C)C	5,6-epoxy-3-hydroxy-7-megastigmen-9-one; 3-hydroxy-5α,6α-epoxy-β-ionone	['Apocarotenoids']	C13H20O3	224.141	225.149	247.131	263.105	223.133	259.11	269.139
	CC1=CC(=O)CC(C)(C)[C@H]1C=C[C@@H](O)CO	9,10-dihydroxy-4,7-megastigmadien-3-one	['Apocarotenoids']	C13H20O3	224.141	225.149	247.131	263.105	223.133	259.11	269.139
	CC(=O)\C=C\[C@]12O[C@@]1(C)C[C@@H](O)CC2(C)C	annuionone D	['Apocarotenoids']	C13H20O3	224.141	225.149	247.131	263.105	223.133	259.11	269.139
	C[C@@H](O)C=C[C@]1(O)C(C)=CC(=O)CC1(C)C	bluemenol A	['Apocarotenoids']	C13H20O3	224.141	225.149	247.131	263.105	223.133	259.11	269.139
	[H][C@](C)(O)\C=C\[C@@]1(O)C(C)=CC(=O)CC1(C)C	blumenol A; vomifoliol; (6S,9R)-vomifoliol	['Apocarotenoids']	C13H20O3	224.141	225.149	247.131	263.105	223.133	259.11	269.139
	CC(=O)\C=C\[C@]1(O)C(=C)C[C@@H](O)CC1(C)C	lotustine A	['Apocarotenoids']	C13H20O3	224.141	225.149	247.131	263.105	223.133	259.11	269.139
	[H]C(=[C@]=C1C(C)(C)C[C@H](O)C[C@@]1(C)O)C(C)=O	lyratol F	['Apocarotenoids']	C13H20O3	224.141	225.149	247.131	263.105	223.133	259.11	269.139
	[H]C(=C=C1C(C)(C)C[C@H](O)C[C@@]1(C)O)C(C)=O	staphylionoside D	['Apocarotenoids']	C13H20O3	224.141	225.149	247.131	263.105	223.133	259.11	269.139
	C[C@H]1C[C@@H](O)CC(C)(C)[C@]1(O)\C=C\C(C)=O	(+)-boscialin	['Apocarotenoids']	C13H22O3	226.157	227.165	249.147	265.121	225.149	261.126	271.155
	CC(=O)\C=C\[C@@]1(O)C(C)(C)C[C@@H](O)C[C@@]1(C)O	(3R,5R,6R,7E)-3,5,6-trihydroxy-7-megastigmen-9-one	['Apocarotenoids']	C13H22O4	242.152	243.16	265.142	281.115	241.144	277.121	287.149
	C[C@H](O[C@@H]1O[C@H](CO)[C@@H](O)[C@H](O)[C@H]1O)\C=C\[C@H]1C(C)=CC(=O)CC1(C)C	(6R,9S)-3-oxo-α-ionol 9-O-β-D-glucopyranoside; (6R,9S)-3-oxo-α-ionol β-D-glucopyranoside; 3-oxo-α-ionol-β-D-glucopyranoside; (6R,7E,9S)-9-hydroxymegastigma-4,7-dien-3-one-9-O-β-D-glucopyranoside; (6R,9R)-3-oxo-α-ionol-9-O-β-D-glucopyranoside; (6R,9S)-9-hydroxy-4,7-megastigmadien-3-one-9-O-β-D-glucopyranoside	['Apocarotenoids']	C19H30O7	370.199	371.207	393.189	409.163	369.191	405.168	415.197
	C[C@@H](C\C=C1\C(C)=CC(=O)CC1(C)C)O[C@@H]1O[C@H](CO)[C@@H](O)[C@H](O)[C@H]1O	(E)-4-[3-(β-D-glucopyranosyloxy)butylidene]-3,5,5-trimethyl2-cyclohexen-1-one; (E)-6-[9-(β-D-glucopyranosyloxy)butylidene]-1,1,5-trimethyl-4-cyclohexen-3-one	['Apocarotenoids']	C19H30O7	370.199	371.207	393.189	409.163	369.191	405.168	415.197
	CC(=O)\C=C\[C@H]1C(C)=C[C@@H](CC1(C)C)O[C@@H]1O[C@H](CO)[C@@H](O)[C@H](O)[C@H]1O	byzantionoside A	['Apocarotenoids']	C19H30O7	370.199	371.207	393.189	409.163	369.191	405.168	415.197
	[H]C1(\C=C\C(C)=O)C(C)CC(CC1(C)C)O[C@@H]1O[C@H](CO)[C@@H](O)[C@H](O)[C@H]1O		['Apocarotenoids']	C19H32O7	372.215	373.223	395.205	411.178	371.207	407.184	417.212
	C[C@H]1C[C@H](CC(C)(C)C1\C=C/C(C)=O)O[C@@H]1O[C@H](CO)[C@@H](O)[C@H](O)[C@H]1O	nelumnucifoside A	['Apocarotenoids']	C19H32O7	372.215	373.223	395.205	411.178	371.207	407.184	417.212
	C[C@H]1C[C@H](CC(C)(C)[C@@H]1\C=C/C(C)=O)O[C@@H]1O[C@H](CO)[C@@H](O)[C@H](O)[C@H]1O	nelumnucifoside a	['Apocarotenoids']	C19H32O7	372.215	373.223	395.205	411.178	371.207	407.184	417.212
	CC(O)\C=C\[C@H]1C(C)C[C@@H](CC1(C)C)O[C@@H]1O[C@H](CO)[C@@H](O)[C@H](O)[C@H]1O		['Apocarotenoids']	C19H34O7	374.231	375.238	397.22	413.194	373.223	409.199	419.228
	CC(=O)\C=C\[C@@]12O[C@]1(C)C[C@H](CC2(C)C)O[C@@H]1O[C@H](CO)[C@@H](O)[C@H](O)[C@H]1O	icariside B2; 4-[2,2,6-trimethyl-4-(3,4,5-trihydroxy-6-hydroxymethyl-tetrahydro-pyran-2-yloxy)-7-oxa-bicyclo[4.1.0]hept-1-yl]-but-3-en-2-one; 4-[2,2,6-trimethyl-4-(3,4,5-trihydroxy-6-(hydroxymethyl)tetrahydropyran-2-yloxy)-7-oxabicyclo[4.1.0]heptan-1-yl]but-3-en-2-one	['Apocarotenoids']	C19H30O8	386.194	387.202	409.184	425.158	385.186	421.163	431.192
	C\C(\C=C\[C@]1(O)[C@@]2(C)CO[C@]1(C)C[C@H](C2)O[C@@H]1O[C@H](CO)[C@@H](O)[C@H](O)[C@H]1O)=C/C(O)=O	(1'R,3'S,5'R,8'S,2E,4E)-dihydrophaseic acid 3'-O-β-D-glucopyranoside	['Apocarotenoids']	C21H32O10	444.2	445.207	467.189	483.163	443.192	479.168	489.197
	CC(=O)\C=C\C1=C(C)C[C@@H](O)CC1(C)C	(3R)-3-hydroxy-β-ionone; (+)-3-hydroxy-β-ionone; (3R,7E)-3-hydroxy-5,7-megastigmadien-9-one	['Fatty acids']	C13H20O2	208.146	209.154	231.136	247.11	207.138	243.115	253.144
	O=C(O)CCCCCCCCCCCCC	Myristic acid	['Fatty acids']	C14H28O2	228.209	229.217	251.199	267.173	227.201	263.178	273.207
	CCCCCCCCCCCCCCCC(O)=O	1-hexadecylcarboxylic acid; Palmitic acid; hexadecanoic acid; n-hexadecanoic acid; palmitate; C16:0; palimitic acid; hexadecenoic acid	['Fatty acids']	C16H32O2	256.24	257.248	279.23	295.204	255.232	291.209	301.238
	C(C/C=C\C/C=C\C/C=C\CC)CCCCCC(O)=O	Linolenic acid	['Fatty acids']	C18H30O2	278.225	279.232	301.214	317.188	277.217	313.193	323.222
	C(C/C=C\C/C=C\CCCCC)CCCCCC(O)=O	Linoleic acid	['Fatty acids']	C18H32O2	280.24	281.248	303.23	319.204	279.232	315.209	325.238
	C(C/C=C/CCCCCCCC)CCCCCC(O)=O	Elaidic acid	['Fatty acids']	C18H34O2	282.256	283.264	305.246	321.22	281.248	317.225	327.253
	C(C/C=C\CCCCCCCC)CCCCCC(O)=O	Oleic acid	['Fatty acids']	C18H34O2	282.256	283.264	305.246	321.22	281.248	317.225	327.253
	CCCCC\C=C/C\C=C/CCCCCCCC(=O)OCC	Ethyl linoleate; ethyl (9Z,12Z)-9,12-octadecadienoate; linoleic acid ethyl ester; mandenol	['Fatty acids']	C20H36O2	308.272	309.279	331.261	347.235	307.264	343.24	353.269
	CCCCCCCC\C=C\CCCCCCCC(=O)OCC	elaidic acid ethyl ester; ethyl elaidate; (E)-9-octadecenoic acid ethyl ester; ethyl oleate; ethyl (9E)-9-octadecenoate; Elaidinsaeure-ethylester	['Fatty acids']	C20H38O2	310.287	311.295	333.277	349.251	309.279	345.256	355.285
	C(CC/C=C\CCCCCCCC)CCCCCCC(O)=O	Gondoic acid	['Fatty acids']	C20H38O2	310.287	311.295	333.277	349.251	309.279	345.256	355.285
	O=C(OCC(O)CO)CCCCCCCCCCCCCCC	Glycerol 1-palmitate	['Fatty acids']	C19H38O4	330.277	331.285	353.267	369.241	329.269	365.246	375.275
	O=C(O)CCCCCCCCCCCCCCCCCCCCCCC	Lignoceric acid	['Fatty acids']	C24H48O2	368.365	369.373	391.355	407.329	367.358	403.334	413.363
	OC1=CC(O)=C2C(=O)C=C(OC2=C1)C1=CC(O)=C(O)C=C1	2-(3,4-Dihydroxy-phenyl)-5,7-dihydroxy-chromen-4-on; luteolin; 3',4',5,7-tetrahydroxyflavone; luteoline; 3′,4′,5,7-tetrahydroxyflavone; 5,7,3′,4′-tetrahydroxyflavone; 2-(3,4-dihydroxyphenyl)-5,7-dihydroxy-4H-chromen-4-one; 2-(3,4-dihydroxyphenyl)-5,7-dihydroxychromen-4-one; 5,7,3',4'-tetrahydroxyflavone	['Flavonoids']	C15H10O6	286.048	287.056	309.038	325.011	285.04	321.017	331.045
	OC1=CC=C(C=C1)C1=C(O)C(=O)C2=C(O)C=C(O)C=C2O1	kaempferol; 3,5,7-trihydroxy-2-(4-hydroxyphenyl)-4H-1-benzopyran-4-one; kaempherol; kaemferol; 3,4',5,7-tetrahydroxyflavone; 3,5,7-trihydroxy-2-(4-hydroxyphenyl)-4H-chromen-4-one; 3,5,7,4'-tetrahydroxyflavone; 3,5,7‑trihydroxy‑2‑(4‑hydroxyphenyl)‑4H‑1‑benzopyran‑4‑one; 3,4′,5,7-tetrahydroxyflavone; 3,5,7,4′-tetrahydroxyflavone; 4′,5,7-trihydroxyflavonol	['Flavonoids']	C15H10O6	286.048	287.056	309.038	325.011	285.04	321.017	331.045
	OC1=CC(=CC(O)=C1)[C@@H]1CC(=O)C2=C(O1)C=C(O)C=C2O	(2S)-5,7,3′,5′-tetrahydroxyflavanone; (2S)-5,7,3',5'-tetrahydroxyflavanone	['Flavonoids']	C15H12O6	288.063	289.071	311.053	327.027	287.056	323.032	333.061
	O[C@@H]1CC2=C(O)C=C(O)C=C2O[C@H]1C1=CC(O)=C(O)C=C1	(-)-catechin	['Flavonoids']	C15H14O6	290.079	291.087	313.069	329.043	289.071	325.048	335.077
	O[C@H]1CC2=C(O)C=C(O)C=C2O[C@@H]1C1=CC=C(O)C(O)=C1	(+)-catechin;	['Flavonoids']	C15H14O6	290.079	291.087	313.069	329.043	289.071	325.048	335.077
	OC1=CC(O)=C2C(OC(=C(O)C2=O)C2=CC=C(O)C(O)=C2)=C1	Quercetin	['Flavonoids']	C15H10O7	302.043	303.05	325.032	341.006	301.035	337.012	347.04
	O[C@@H]1[C@@H](OC2=C(C(O)=CC(O)=C2)C1=O)C1=CC=C(O)C(O)=C1	(+)-epitaxifolin; dihydroquercetin	['Flavonoids']	C15H12O7	304.058	305.066	327.048	343.022	303.05	339.027	349.056
	O[C@@H]1[C@H](OC2=C(C(O)=CC(O)=C2)C1=O)C1=CC=C(O)C(O)=C1	taxifolin; dihydroquercetin; (2R,3R)-dihydroquercetin; (+)-trans-taxifolin; DHQ; (2R,3R)-taxifolin; (2R,3R)-2-(3,4-dihydroxyphenyl)-3,5,7-trihydroxy-2,3-dihydrochromen-4-one; 3,3',4',5,7-pentahydroxyflavanone; 3,5,7,3',4'-pentahydroxyflavanone; trans-dihydroquercetin; tax; trans-2R,3R-2,3-dihydro-2-(3,4-dihydroxyphenyl)-3,5,7-trihydroxy-4H-1-benzopyran-4-one; (2R,3R)-2-(3,4-dihydroxyphenyl)-3,5,7…	['Flavonoids']	C15H12O7	304.058	305.066	327.048	343.022	303.05	339.027	349.056
	O[C@H]1CC2=C(O[C@@H]1C1=CC(O)=C(O)C(O)=C1)C=C(O)C=C2O	(+)-gallocatechin; gallocatechol; (-)-epigallocatechin; casuarin	['Flavonoids']	C15H14O7	306.074	307.082	329.064	345.038	305.066	341.043	351.072
	COC1=CC(=CC=C1O)C1=C(O)C(=O)C2=C(O1)C=C(O)C=C2O	isorhamnetin; 3,5,7,4'-tetrahydroxy-3'-methoxyflavone; 3'-O-methylquercetin; 3'-methylquercetin; 3'-methoxy-4',5,7-trihydroxyflavonol; quercetin-3'-methyl ether; 3,5,7-trihydroxy-2-(4-hydroxy-3-methoxyphenyl)-4H-chromen-4-one; 3,5,7-trihydroxy-2-(4-hydroxy-3-methoxyphenyl)chromen-4-one; 3,4',5,7-tetrahydroxy-3'-methoxyflavone; quercetin 3′-methyl ether; Isorhamnetol; 3′-methoxy-4′,5,7-trihydroxyf…	['Flavonoids']	C16H12O7	316.058	317.066	339.048	355.022	315.05	351.027	361.056
	O=C1C(O)=C(OC2=CC(OC)=CC(O)=C12)C=3C=CC(O)=C(O)C3	Rhamnetin	['Flavonoids']	C16H12O7	316.058	317.066	339.048	355.022	315.05	351.027	361.056
	O[C@H]1CC2=C(O)C(O)=C(O)C(O)=C2O[C@@H]1C1=CC(O)=C(O)C=C1	elephantorrhizol	['Flavonoids']	C15H14O8	322.069	323.077	345.059	361.033	321.061	357.038	367.067
	OC=1C(=C(O)C=C2C1C(=O)C=C(O2)C3=CC=C(O)C=C3)[C@@H]4O[C@H](CO)[C@@H](O)[C@H](O)[C@H]4O	Isovitexin	['Flavonoids']	C21H20O10	432.106	433.113	455.095	471.069	431.098	467.075	477.103
	OC[C@H]1O[C@@H]([C@H](O)[C@@H](O)[C@@H]1O)C1=C2OC(=CC(=O)C2=C(O)C=C1O)C1=CC=C(O)C=C1	vitexin; apigenin-8-C-glucoside	['Flavonoids']	C21H20O10	432.106	433.113	455.095	471.069	431.098	467.075	477.103
	OC[C@H]1O[C@@H](OC2=C(OC3=C(C(O)=CC(O)=C3)C2=O)C2=CC=C(O)C=C2)[C@H](O)[C@@H](O)[C@@H]1O	astragalin; kaempferol 3-O-β-d-glucopyranoside; kaempferol 3-O-glucoside; kaempferol-3-glucoside; astragaline; kaempferol-3-O-β-D-glucoside; kaempferol 3-O-β-glucoside; kaempferol-3-O-glucopyranoside	['Flavonoids']	C21H20O11	448.101	449.108	471.09	487.064	447.093	483.069	493.098
	OC=1C(=C(O)C=C2C1C(=O)C=C(O2)C3=CC(O)=C(O)C=C3)[C@@H]4O[C@H](CO)[C@@H](O)[C@H](O)[C@H]4O	Isoorientin	['Flavonoids']	C21H20O11	448.101	449.108	471.09	487.064	447.093	483.069	493.098
	OC[C@H]1OC(OC2=C(OC3=C(C(O)=CC(O)=C3)C2=O)C2=CC=C(O)C=C2)[C@H](O)[C@@H](O)[C@@H]1O	kaempferol 3-O-glucoside; kaempferol-3-glucoside	['Flavonoids']	C21H20O11	448.101	449.108	471.09	487.064	447.093	483.069	493.098
	OC[C@H]1OC(OC2=C(OC3=C(C(O)=CC(O)=C3)C2=O)C2=CC=C(O)C=C2)[C@H](O)[C@@H](O)[C@H]1O	kaempferol-3-O-galactoside; kaempferol 3-galactoside; trifolin; kaempferol 3-O-galactopyranoside	['Flavonoids']	C21H20O11	448.101	449.108	471.09	487.064	447.093	483.069	493.098
	OC=1C(=C2C(C(=O)C=C(O2)C3=CC(O)=C(O)C=C3)=C(O)C1)[C@@H]4O[C@H](CO)[C@@H](O)[C@H](O)[C@H]4O	Orientin	['Flavonoids']	C21H20O11	448.101	449.108	471.09	487.064	447.093	483.069	493.098
	O[C@@H]1[C@@H](O)C(OC2=C(OC3=CC(O)=CC(O)=C3C2=O)C2=CC=C(O)C=C2)O[C@@H]([C@H]1O)C(O)=O	kaempferol 3-O-glucuronide; kaempferol-3-glucuronide; kaempferol 3-O-glucoronide; kaempferol glucuronide	['Flavonoids']	C21H18O12	462.08	463.088	485.07	501.043	461.072	497.049	507.077
	OC[C@H]1O[C@@H](OC2=C(OC3=C(C(O)=CC(O)=C3)C2=O)C2=CC=C(O)C(O)=C2)[C@H](O)[C@@H](O)[C@H]1O	Hyperoside; quercetin-3-O-galactoside; hyperin; quercetin 3-O-β-D-galactopyranoside; quercetin-3-galactoside; quercetin 3-O-β-D-galactoside; quercetin 3-O-β-galactopyranoside; quercetin-3-O-β-D-glucopyranoside; quercetin 3‐glalactoside; 3-O-β-D-galactoside	['Flavonoids']	C21H20O12	464.096	465.103	487.085	503.059	463.088	499.064	509.093
	OC[C@H]1O[C@@H](OC2=C(OC3=C(C(O)=CC(O)=C3)C2=O)C2=CC(O)=C(O)C=C2)[C@H](O)[C@@H](O)[C@@H]1O	isoquercetin; isoquercitrin; 4-[5,7-dihydroxy-4-oxo-3-[(2S,3R,4S,5S,6R)-3,4,5-trihydroxy-6-(hydroxymethyl)oxan-2-yl]oxychromen-2-yl]-2-hydroxyphenol; quercetin-3-O-glucoside; quercetin-3-glucoside; quercetin-3-O-β-D-glucoside; Quercetin 3-O-β-D-glucopyranoside; quercetin 3-O-β-glucoside; quercetin glucoside; isoquercitin; hyperin; quercetin 3-O-β-glucopyranoside; quercetin 3-O-glucopyranoside; is…	['Flavonoids']	C21H20O12	464.096	465.103	487.085	503.059	463.088	499.064	509.093
	[H][C@@](O)(CO)[C@H]1O[C@@H](OC2=C(OC3=CC(O)=CC(O)=C3C2=O)C2=CC=C(O)C(O)=C2)[C@H](O)[C@H]1O	isoquercitrin; quercetin 3-O-glucoside; quercetin-3-glucoside; isoquercitroside; isotrifoliin; isoquercetin; quercetin-3-O-β-D-glucopyranoside; quercetin 3-O-β-D-glucoside; isoquercetrin	['Flavonoids']	C21H20O12	464.096	465.103	487.085	503.059	463.088	499.064	509.093
	OC[C@H]1OC(OC2=C(OC3=CC(O)=CC(O)=C3C2=O)C2=CC=C(O)C(O)=C2)[C@H](O)[C@@H](O)[C@@H]1O	quercetin 3-O-glucoside	['Flavonoids']	C21H20O12	464.096	465.103	487.085	503.059	463.088	499.064	509.093
	O[C@@H]1[C@@H](O)C(OC2=C(OC3=CC(O)=CC(O)=C3C2=O)C2=CC=C(O)C(O)=C2)O[C@@H]([C@H]1O)C(O)=O	quercetin 3-glucuronide; quercetin-3-O-glucuronide; quercetin-3-O-glucopyranoside; quercetin glucuronide; miquelianin; quercetin-3-O-D-glucuronide; quercetin 3-O-glucoronide	['Flavonoids']	C21H18O13	478.075	479.083	501.065	517.038	477.067	513.044	523.072
	O(C1=C(OC=2C(C1=O)=C(O)C=C(O)C2)C3=CC(O)=C(O)C=C3)[C@@H]4O[C@H](C(O)=O)[C@@H](O)[C@H](O)[C@H]4O	Quercetin 3-O-glucuronide	['Flavonoids']	C21H18O13	478.075	479.083	501.065	517.038	477.067	513.044	523.072
	O[C@@H]1[C@@H](O)[C@H](OC2=C(OC3=CC(O)=CC(O)=C3C2=O)C2=CC=C(O)C(O)=C2)O[C@@H]([C@H]1O)C(O)=O	quercetin 3-O-β-D-glucuronopyranoside; quercetin 3-O-β-D-glucuronide; miquelianin; quercetin-3-β-D-glucuronide; quercetin 3-glucuronide; quercetin glucuronide; quercituron	['Flavonoids']	C21H18O13	478.075	479.083	501.065	517.038	477.067	513.044	523.072
	COC1=C(O)C=CC(=C1)C1=C(O)C(=O)C2=C(O)C=C(OC3O[C@H](CO)[C@@H](O)[C@H](O)[C@H]3O)C=C2O1	chrysoeriol 7-O-glucopyranoside	['Flavonoids']	C22H22O12	478.111	479.119	501.101	517.075	477.103	513.08	523.109
	COC1=C(O)C=CC(=C1)C1=C(OC2O[C@H](CO)[C@@H](O)[C@H](O)[C@H]2O)C(=O)C2=C(O1)C=C(O)C=C2O	isorhamnetin 3-glucoside; isorhamnetin 3-O-glucoside; isorhamnetin-3-O-glucopyranoside	['Flavonoids']	C22H22O12	478.111	479.119	501.101	517.075	477.103	513.08	523.109
	COC1=CC(=CC=C1O)C1=C(O[C@@H]2O[C@H](CO)[C@H](O)[C@H](O)[C@H]2O)C(=O)C2=C(O)C=C(O)C=C2O1	isorhamnetin 3-β-D-galactopyranoside; isorhamnetin-3-O-β-D-galactopyranoside; isorhamnetin 3-O-galactoside; cacticin; isorhamnetin 3-O-β-D-galactoside; 3’-O-methylquercetin-3-O-β-D-galactopyranoside	['Flavonoids']	C22H22O12	478.111	479.119	501.101	517.075	477.103	513.08	523.109
	COC1=CC(=CC=C1O)C1=C(O[C@@H]2O[C@H](CO)[C@@H](O)[C@H](O)[C@H]2O)C(=O)C2=C(O)C=C(O)C=C2O1	isorhamnetin-3-O-glucoside; isorhamnetin 3-O-β-D-glucopyranoside; isorhamnetin-3-glucoside; isorhamnetin 3-O-glucopyranoside; isorhamnetin-3-O-β-D-glucoside; isorhamnetin 3-O-β-glucopyranoside	['Flavonoids']	C22H22O12	478.111	479.119	501.101	517.075	477.103	513.08	523.109
	OC[C@H]1OC(OC2=C(OC3=CC(O)=CC(O)=C3C2=O)C2=CC(O)=C(O)C(O)=C2)[C@H](O)[C@@H](O)[C@@H]1O	myricetin 3-O-glucoside; myricetin 3-glucoside; myricetin 3-O-glucopyranoside; Myricetin-3-glucosid	['Flavonoids']	C21H20O13	480.09	481.098	503.08	519.054	479.083	515.059	525.088
	OC[C@H]1O[C@@H](OC2=C(OC3=CC(O)=CC(O)=C3C2=O)C2=CC(O)=C(O)C(O)=C2)[C@H](O)[C@@H](O)[C@@H]1O	myricetin 3-O-β-D-glucopyranoside; Isomericitrin; myricetin 3-O-glucoside; myricetin-3-glucoside; myricetin 3-O-β-D-glucoside; myricetin-3-O-β-glucoside; myricetin 3-β-D-glucopyranoside; myricetin-3-O-hexoside; myricetin glucoside; isomyricitrin	['Flavonoids']	C21H20O13	480.09	481.098	503.08	519.054	479.083	515.059	525.088
	O(C1=C(OC=2C(C1=O)=C(O)C=C(O)C2)C3=CC(O)=C(O)C(O)=C3)[C@@H]4O[C@H](C(O)=O)[C@@H](O)[C@H](O)[C@H]4O	Myricetin 3-O-glucuronide	['Flavonoids']	C21H18O14	494.07	495.077	517.059	533.033	493.062	529.038	539.067
	O=C(C(O[C@@H]1O[C@@H]([C@H]([C@@H]([C@H]1O)O)O)CO)=C(C2=CC(OC)=C(C(OC)=C2)O)OC3=CC(O)=C4)C3=C4O	Syringetin-3-O-glucoside	['Flavonoids']	C23H24O13	508.122	509.13	531.111	547.085	507.114	543.091	553.119
	OC=1C(=C2C(=C(O)C1[C@H]3[C@H](O)[C@@H](O)[C@@H](O)CO3)C(=O)C=C(O2)C4=CC=C(O)C=C4)[C@@H]5O[C@H](CO)[C@@H](O)[C@H](O)[C@H]5O	Isoschaftoside	['Flavonoids']	C26H28O14	564.148	565.156	587.138	603.112	563.14	599.117	609.146
	OC=1C(=C2C(=C(O)C1[C@@H]3O[C@H](CO)[C@@H](O)[C@H](O)[C@H]3O)C(=O)C=C(O2)C4=CC=C(O)C=C4)[C@H]5[C@H](O)[C@@H](O)[C@@H](O)CO5	Schaftoside	['Flavonoids']	C26H28O14	564.148	565.156	587.138	603.112	563.14	599.117	609.146
	O=C1C=C(OC2=C1C(O)=C(C(O)=C2C3OC(CO)C(O)C3O)C4OC(CO)C(O)C(O)C4O)C=5C=CC(O)=C(O)C5	Luteolin-6-C-glucose-8-C-pentose	['Flavonoids']	C26H28O15	580.143	581.151	603.133	619.106	579.135	615.112	625.14
	OC=1C(=C2C(=C(O)C1[C@@H]3O[C@@H](CO)[C@H](O)[C@H]3O)C(=O)C=C(O2)C4=CC(O)=C(O)C=C4)[C@@H]5O[C@H](CO)[C@@H](O)[C@H](O)[C@H]5O	Luteolin-6-C-pentose-8-C-glucose	['Flavonoids']	C26H28O15	580.143	581.151	603.133	619.106	579.135	615.112	625.14
		Procyanidin	['Flavonoids']	C30H26O13	594.137	595.145	617.127	633.101	593.13	629.106	639.135
	COC1=CC(=CC=C1O)C1=CC(=O)C2=C(O1)C([C@@H]1O[C@H](CO)[C@@H](O)[C@H](O)[C@H]1O)=C(O)C([C@@H]1OC[C@@H](O)[C@H](O)[C@H]1O)=C2O	apigenin 6-C-β-D-xylosyl-8-C-β-D-glucoside	['Flavonoids']	C27H30O15	594.159	595.166	617.148	633.122	593.151	629.127	639.156
	O(C1=C(OC=2C(C1=O)=C(O)C=C(O)C2)C3=CC=C(O)C=C3)[C@@H]4O[C@H](CO[C@H]5[C@H](O)[C@H](O)[C@@H](O)[C@H](C)O5)[C@H](O)[C@H](O)[C@H]4O	Kaempferol 3-O-robinobioside	['Flavonoids']	C27H30O15	594.159	595.166	617.148	633.122	593.151	629.127	639.156
	C[C@@H]1O[C@@H](OC[C@H]2OC(OC3=C(OC4=C(C(O)=CC(O)=C4)C3=O)C3=CC=C(O)C=C3)[C@H](O)[C@@H](O)[C@@H]2O)[C@H](O)[C@H](O)[C@H]1O	kaempferol 3-O-rutinoside; kaempferol 3-rutinoside	['Flavonoids']	C27H30O15	594.159	595.166	617.148	633.122	593.151	629.127	639.156
	O=C1C=2C(OC(=C1)C3=CC(O)=C(O)C=C3)=CC(O[C@@H]4O[C@H](CO[C@H]5[C@H](O)[C@H](O)[C@@H](O)[C@H](C)O5)[C@@H](O)[C@H](O)[C@H]4O)=CC2O	Luteolin 7-O-rutinoside	['Flavonoids']	C27H30O15	594.159	595.166	617.148	633.122	593.151	629.127	639.156
	OC=1C(=C2C(=C(O)C1[C@@H]3O[C@H](CO)[C@@H](O)[C@H](O)[C@H]3O)C(=O)C=C(O2)C4=CC=C(O)C=C4)[C@@H]5O[C@H](CO)[C@@H](O)[C@H](O)[C@H]5O	Vicenin 2	['Flavonoids']	C27H30O15	594.159	595.166	617.148	633.122	593.151	629.127	639.156
	[H][C@@]1(O[C@@H]2OC[C@@H](O)[C@H](O)[C@H]2O)[C@@H](O)[C@H](O)[C@@H](CO)O[C@H]1OC1=C(OC2=C(C(O)=CC(O)=C2)C1=O)C1=CC=C(O)C(O)=C1	quercetin-3-O-sambubioside; quercetin 3-sambubioside; quercetin 3-O-β-D-xylopyranosyl(1→2)-β-D-glucopyranoside; quercetin 3-O-β-D-sambubioside	['Flavonoids']	C26H28O16	596.138	597.146	619.128	635.101	595.13	631.107	641.135
	O(C1=C(OC=2C(C1=O)=C(O)C=C(O)C2)C3=CC(O)=C(O)C=C3)[C@H]4[C@H](O[C@H]5[C@H](O)[C@H](O)[C@@H](O)[C@H](C)O5)[C@@H](O)[C@H](O)[C@@H](CO)O4	Quercetin 3-O-neohesperidoside	['Flavonoids']	C27H30O16	610.153	611.161	633.143	649.117	609.146	645.122	655.151
	C[C@@H]1O[C@@H](OC[C@H]2O[C@@H](OC3=C(OC4=C(C(O)=CC(O)=C4)C3=O)C3=CC(O)=C(O)C=C3)[C@H](O)[C@@H](O)[C@@H]2O)[C@H](O)[C@H](O)[C@H]1O	rutin	['Flavonoids']	C27H30O16	610.153	611.161	633.143	649.117	609.146	645.122	655.151
	O(C1=C(OC=2C(C1=O)=C(O)C=C(O)C2)C3=CC(OC)=C(O)C=C3)[C@H]4[C@H](O[C@H]5[C@H](O)[C@H](O)[C@@H](O)[C@H](C)O5)[C@@H](O)[C@H](O)[C@@H](CO)O4	Isorhamnetin 3-O-neohesperidoside	['Flavonoids']	C28H32O16	624.169	625.177	647.159	663.133	623.161	659.138	669.167
	COC1=CC(=CC=C1O)C1=C(O[C@@H]2O[C@H](CO[C@H]3O[C@H](C)[C@@H](O)[C@H](O)[C@@H]3O)[C@@H](O)[C@H](O)[C@H]2O)C(=O)C2=C(O1)C=C(O)C=C2O	isorhamnetin 3-O-rutinoside; narcissin	['Flavonoids']	C28H32O16	624.169	625.177	647.159	663.133	623.161	659.138	669.167
	COC1=C(O)C=CC(=C1)C1=CC(=O)C2=C(O1)C([C@@H]1O[C@H](CO)[C@@H](O)[C@H](O)[C@H]1O)=C(O)C([C@@H]1O[C@H](CO)[C@@H](O)[C@H](O)[C@H]1O)=C2O	stellarin-2; chrysoeriol 6,8-di-C-glucoside; 6,8-di-C-glucosylchrysoeriol	['Flavonoids']	C28H32O16	624.169	625.177	647.159	663.133	623.161	659.138	669.167
	OC[C@H]1O[C@@H](OC[C@H]2O[C@@H](OC3=C(OC4=CC(O)=CC(O)=C4C3=O)C3=CC=C(O)C(O)=C3)[C@H](O)[C@@H](O)[C@@H]2O)[C@H](O)[C@@H](O)[C@@H]1O	quercetin 3-O-gentiobioside; quercetin 3-O-β-D-glucopyranosyl-(1→6)-β-D-glucopyranoside; quercetin 3-gentiobioside; quercetin 3-O-[β-D-glucosyl-(1->6)-β-D-glucoside]; quercetin-3-O-β-D-gentiobioside	['Flavonoids']	C27H30O17	626.148	627.156	649.138	665.112	625.14	661.117	671.146
	O[C@@H]1[C@@H](O)[C@H](COC2O[C@H]([C@H](O)[C@@H](O)[C@@H]2O)C(O)=O)OC(OC2=C(OC3=C(C(O)=CC(O)=C3)C2=O)C2=CC(O)=C(O)C=C2)[C@H]1O	Nelumbosid	['Flavonoids']	C27H28O18	640.128	641.135	663.117	679.091	639.12	675.096	685.125
	COC1=CC(=CC=C1O)C1=C(O[C@@H]2O[C@H](CO[C@@H]3O[C@H](CO)[C@@H](O)[C@H](O)[C@H]3O)[C@@H](O)[C@H](O)[C@H]2O)C(=O)C2=C(O1)C=C(O)C=C2O	astragaloside; isorhamnetin 3-O-gentiobioside; isorhamnetin 3-O-β-D-glucopyranosyl-(1→6)-β-D-glucopyranoside; isorhamnetin 3-O-β-gentiobioside	['Flavonoids']	C28H32O17	640.164	641.172	663.154	679.128	639.156	675.133	685.162
	COC1=C(O)C=CC(=C1)C1OCC2C1COC2C1=CC(OC)=C(O)C=C1	pinoresinol	['Lignans']	C20H22O6	358.142	359.149	381.131	397.105	357.134	393.111	403.139
	CCC1=C(C)C2=N\C\1=C/C1=C(C)C3=C(N1)\C(=C1/N=C(/C=C4\N/C(=C\2)C(C=C)=C4C)[C@@H](C)[C@@H]1CCC(=O)OC\C=C(/C)CCC[C@H](C)CCC[C@H](C)CCCC(C)C)C(=O)OC3=O	aristophyll-C	['Meroterpenoids']	C53H70N4O5	842.535	843.542	865.524	881.498	841.527	877.504	887.532
	CCC1=C(C)\C2=C\C3=C(C=C)C(C)=C(N3)\C=C3/N=C(C(CCC(=O)OC\C=C(/C)CCC[C@@H](C)CCC[C@@H](C)CCCC(C)C)[C@H]3C)C3=C4N\C(=C/C1=N2)C(C)=C4C(=O)OC3=O	aristophyll-c	['Meroterpenoids']	C53H70N4O5	842.535	843.542	865.524	881.498	841.527	877.504	887.532
	CCC1=C(C)C2=N\C\1=C/C1=C(C)C3=C(N1)\C([C@@H](C(=O)OC)C3=O)=C1/N=C(/C=C3\N/C(=C\2)C(C=C)=C3C)[C@@H](C)[C@@H]1CCC(=O)OC\C=C(/C)CCC[C@H](C)CCC[C@H](C)CCCC(C)C	phaeophytin a	['Meroterpenoids']	C55H74N4O5	870.566	871.574	893.556	909.53	869.558	905.535	915.564
	CCC1=C(C)\C2=C\C3=C(C=C)C(C)=C(N3)\C=C3/N=C([C@@H](CCC(=O)OC\C=C(/C)CCC[C@@H](C)CCC[C@@H](C)CCCC(C)C)[C@@H]3C)C3=C4N\C(=C/C1=N2)C(C)=C4C(=O)[C@@H]3C(=O)OC	pheophytin A	['Meroterpenoids']	C55H74N4O5	870.566	871.574	893.556	909.53	869.558	905.535	915.564
	C=C1C2CCC(C2)C1(C)C	Camphene	['Monoterpenoids']	C10H16	136.125	137.133	159.115	175.089	135.117	171.094	181.123
	CC1=C(CO[C@@H]2O[C@H](CO[C@@H]3O[C@H](CO)[C@@H](O)[C@H](O)[C@H]3O)[C@@H](O)[C@H](O)[C@H]2O)C(C)(C)CCC1	nuciferoside	['Monoterpenoids']	C22H38O11	478.241	479.249	501.231	517.205	477.234	513.21	523.239
	COC[C@H]1O[C@H]([C@H](O)[C@@H]1O)N1C=NC2=C1N=CN=C2N	5'-O-Methyladenosin; 5'-O-Methyladenosine	['Nucleosides']	C11H15N5O4	281.112	282.12	304.102	320.076	280.105	316.081	326.11
	OC(=O)C1=CC=C(O)C=C1	4-hydroxy-benzoic acid; Para-hydroxybenzoic acid; p-hydroxybenzoic Acid; p-HBA; 4-HBA; hydroxybenzoic acid; p-hydroxybenzonic acid; p‐hydroxybenzoic acid; 4‑hydroxybenzoic acid; p-hydroxyl benzoic acid; HBA	['Phenolic acids (C6-C1)']	C7H6O3	138.032	139.04	161.022	176.995	137.024	173	183.029
	COC1=CC=C(C=C1)C(O)=O	4-methoxybenzoic acid; para-methoxybenzoic acid; p-methoxybenzoic acid; p-anisic acid; anisic acid; 4‐methoxybenzoic acid; 4‑methoxybenzoic acid; 4-methoxybenzaldehyde; para-anisic acid; 4-anisic acid; p-MBA	['Phenolic acids (C6-C1)']	C8H8O3	152.047	153.055	175.037	191.011	151.04	187.016	197.045
	O=C(O)C1=CC=C(OC)C=C1	Anisic acid	['Phenolic acids (C6-C1)']	C8H8O3	152.047	153.055	175.037	191.011	151.04	187.016	197.045
	COC(=O)C1=CC=C(O)C=C1	methyl 4-hydroxybenzoate; methyl 4-hydroxylbenzoate; methylparaben; methyl p-hydroxybenzoate; 4-hydroxybenzoic acid methyl ester; methyl parahydroxybenzoate; paraben; para-hydroxybenzoic acid methyl ester; p-hydroxybenzoic acid methyl ester; 4-hydroxy methyl benzoate; 4-methoxycarbonyl phenol	['Phenolic acids (C6-C1)']	C8H8O3	152.047	153.055	175.037	191.011	151.04	187.016	197.045
	OC(=O)C1=CC(O)=C(O)C=C1	3,4-Dihydroxybenzoic acid; protocatechuic acid; procatechuic acid; PCA; 3,4-DHBA; protocatechuate; 3,4-dihydroxylbenzoic acid; protocatchuic acid; protocatechulic acid	['Phenolic acids (C6-C1)']	C7H6O4	154.027	155.034	177.016	192.99	153.019	188.995	199.024
	CCOC(=O)C1=CC=C(O)C=C1	Ethyl 4-hydroxybenzoate; ethylparaben; ethyl p-hydroxybenzoate; 4-hydroxybenzoic acid ethyl ester; ethyl para-hydroxybenzoate	['Phenolic acids (C6-C1)']	C9H10O3	166.063	167.071	189.053	205.027	165.055	201.032	211.061
	O=C(O)C1=CC(O)=C(O)C(O)=C1	Gallic acid	['Phenolic acids (C6-C1)']	C7H6O5	170.022	171.029	193.011	208.985	169.014	204.99	215.019
	CCCOC(=O)C1=CC=C(O)C=C1	nipasol; propylparaben; propyl 4-hydroxybenzoate; propyl p-hydroxybenzoate; n-Propyl-4-hydroxy-benzoate; p-hydroxybenzoic acid propyl ester; 4-hydroxybenzoic acid propyl ester; propyl parahydroxybenzoate; n-propylparaben; PPB	['Phenolic acids (C6-C1)']	C10H12O3	180.079	181.087	203.068	219.042	179.071	215.048	225.076
	CCCCOC(=O)C1=CC=C(O)C=C1	4-hydroxybenzoic acid, butyl ester; butylparaben; butyl 4-hydroxybenzoate; n-butyl paraben	['Phenolic acids (C6-C1)']	C11H14O3	194.094	195.102	217.084	233.058	193.087	229.063	239.092
	COC1=CC(CO)=CC=C1O[C@@H]1O[C@H](CO)[C@@H](O)[C@H](O)[C@H]1O	vanilloloside; vanillyl alcohol-4-O-β-D-glucopyranoside	['Phenolic acids (C6-C1)']	C14H20O8	316.116	317.124	339.106	355.079	315.108	351.085	361.113
	OC1=CC=C(CCNC(=O)\C=C/C2=CC=C(O)C=C2)C=C1	N-p-cis-coumaroyltyramine; cis-N-p-coumaroyltyramine; cis-N-coumaroyltyramine; N-cis-p-coumaroyltyramine; N-cis-coumaroyltyramine	['Phenylpropanoids (C6-C3)']	C17H17NO3	283.121	284.129	306.111	322.085	282.113	318.09	328.118
	[H]\C(=C(\[H])C1=CC=C(O)C=C1)C(=O)NCCC1=CC=C(O)C=C1	paprazine; N-trans-p-coumaroyltyramine; N-p-coumaroyltyramine; N-trans-coumaroyltyramine; N-p-trans-coumaroyltyramine; trans-N-coumaroyltyramine; (2E)-3-(4-hydroxyphenyl)-N-[2-(4-hydroxyphenyl)ethyl]acrylamide; trans-N-(p-coumaroyl)tyramine; N-coumaroyltyramine; p-Coumaroyltyramine	['Phenylpropanoids (C6-C3)']	C17H17NO3	283.121	284.129	306.111	322.085	282.113	318.09	328.118
	[H]\C(=C(\[H])C1=CC(OC)=C(O)C=C1)C(=O)NCCC1=CC=C(O)C=C1	(E)-N-feruloyltyramine; N-trans-Feruloyltyramine; moupinamide; N-feruloyltyramine; trans-N-feruloyltyramine; N-E-feruloyl tyramine; (E)-3-(4-hydroxy-3-methoxyphenyl)-N-[2-(4-hydroxyphenyl)ethyl] prop-2-enamide; trans-N-(4-hydroxyphenethyl) ferulamide; trans-feruloyltyramine; feruloyltyramine	['Phenylpropanoids (C6-C3)']	C18H19NO4	313.131	314.139	336.121	352.095	312.124	348.1	358.129
	COC1=CC(\C=C/C(=O)NCCC2=CC=C(O)C=C2)=CC=C1O	(Z)-N-feruloyltyramine; N-cis-feruloyltyramine; cis-N-feruloyltyramine	['Phenylpropanoids (C6-C3)']	C18H19NO4	313.131	314.139	336.121	352.095	312.124	348.1	358.129
	COC1=CC(O)=C(C=C1)C(=O)CCC(=O)C1=CC=C(OC)C=C1O[C@@H]1O[C@H](CO)[C@@H](O)[C@H](O)[C@H]1O	nelumbodiketo A	['Polyketides']	C24H28O11	492.163	493.171	515.153	531.127	491.155	527.132	537.161
	[H][C@]12C[C@H](CC[C@]1(C)CC(=O)C=C2C)C(C)(C)O	Isopterocarpolone	['Sesquiterpenoids']	C15H24O2	236.178	237.185	259.167	275.141	235.17	271.147	281.175
	CC1=CC(=O)C[C@@]2(C)[C@H](O)C[C@@H](C[C@@]12O)C(C)(C)O	nelumbosesqui A	['Sesquiterpenoids']	C15H24O4	268.168	269.175	291.157	307.131	267.16	303.136	313.165
	CC(C)(O)[C@@H]1CC[C@@]2(C)[C@H](O)CC[C@@](C)(O)C2[C@H]1O	11-hydroxycapitulatin B	['Sesquiterpenoids']	C15H28O4	272.199	273.207	295.188	311.163	271.191	307.168	317.196
	[H][C@@]1(CC[C@@]2(C)CCC(=O)C(C)=C2C1)C(C)(C)O[C@H]1O[C@@H](CO)[C@H](O)[C@@H](O)[C@@H]1O	nelumnucifoside B	['Sesquiterpenoids']	C21H34O7	398.231	399.238	421.22	437.194	397.223	433.199	443.228
	[H][C@@](C)(CCCC(C)C)[C@@]1([H])CC[C@@]2([H])[C@]3([H])CC[C@@]4([H])C[C@@H](O)CC[C@]4(C)[C@@]3([H])CC[C@]12C	Cholestanol; 5α-cholestan-3β-ol; dihydrocholesterol; 3β-cholestanol; β-cholestanol; cholestan-3β-ol; 3β-hydroxy-5α-cholestane; (3β,5α)-cholestan-3-ol; 5α(H)-cholestan-3β-ol; 5α-cholestanol; cholestan-3-ol; 3β-dihydrocholesterol; 5-alpha-cholestan-3-beta-ol	['Steroids']	C27H48O	388.37	389.378	411.36	427.334	387.363	423.339	433.368
	[H][C@](C)(CC[C@@]([H])(C)[C@@]1([H])CC[C@@]2([H])[C@]3([H])CC=C4C[C@@H](O)CC[C@]4(C)[C@@]3([H])CC[C@]12C)C(C)C	campesterol; 24-epicampesterol; (3β)-ergost-5-en-3-ol; dihydrobrassicasterol; (24S)-24-methylcholesterol; ergost-5-en-3-ol; ergost-5-en-3β-ol	['Steroids']	C28H48O	400.37	401.378	423.36	439.334	399.363	435.339	445.368
	[H][C@@](C)(C=C[C@@H](CC)C(C)C)[C@@]1([H])CC[C@@]2([H])[C@]3([H])CCC4=CC(=O)CC[C@]4(C)[C@@]3([H])CC[C@]12C	stigmasta-4,22-dien-3-one; 4,22-stigmastadien-3-one; stigmast-4,22-dien-3-one; 4,22-stigmastadiene-3-one	['Steroids']	C29H46O	410.355	411.363	433.345	449.319	409.347	445.324	455.353
	[H][C@@](C)(CCC(=CC)C(C)C)[C@@]1([H])CC[C@@]2([H])[C@]3([H])CC=C4C[C@@H](O)CC[C@]4(C)[C@@]3([H])CC[C@]12C	fucosterol; Δ5-avenasterol; δ-5-avenasterol; stigmasta-5,24(28)-dien-3-ol; stigmasta-5,24-diene-3β-ol; stigmast-5,24(28)-dien-3β-ol	['Steroids']	C29H48O	412.37	413.378	435.36	451.334	411.363	447.339	457.368
	[H][C@@](C)(CCC(=C)C(C)C)[C@@]1([H])CC[C@@]2([H])C3=CC[C@@]4([H])[C@H](C)[C@@H](O)CC[C@]4(C)[C@@]3([H])CC[C@]12C	gramisterol; 24-methylenelophenol; 4α-methyl-24-methylenecholest-7-en-3β-ol	['Steroids']	C29H48O	412.37	413.378	435.36	451.334	411.363	447.339	457.368
	[H][C@@](C)(CC\C(=C\C)C(C)C)[C@@]1([H])CC[C@@]2([H])C3=CC[C@@]4([H])C[C@@H](O)CC[C@]4(C)[C@@]3([H])CC[C@]12C	isoavenasterol; Δ7-avenasterol	['Steroids']	C29H48O	412.37	413.378	435.36	451.334	411.363	447.339	457.368
	[H][C@@](CC)(CC[C@@]([H])(C)[C@@]1([H])CC[C@@]2([H])[C@]3([H])CCC4=CC(=O)CC[C@]4(C)[C@@]3([H])CC[C@]12C)C(C)C	stigmast-4-en-3-one; Stigmast-4-en-3-on; sitostenone; 4-stigmasten-3-one; stigmasta-4-en-3-one	['Steroids']	C29H48O	412.37	413.378	435.36	451.334	411.363	447.339	457.368
	[H][C@@](CC)(\C=C\[C@@]([H])(C)[C@@]1([H])CC[C@@]2([H])[C@]3([H])CC=C4C[C@@H](O)CC[C@]4(C)[C@@]3([H])CC[C@]12C)C(C)C	Stigmasterol; stigmasterin; β-stigmasterol; stigmasta-5,22-dien-3β-ol; (3β,22E)-stigmasta-5,22-dien-3-ol	['Steroids']	C29H48O	412.37	413.378	435.36	451.334	411.363	447.339	457.368
	CC[C@H](CC[C@@H](C)C1CCC2C3CCC4=CC(=O)CC[C@]4(C)C3CC[C@]12C)C(C)C	β-sitostenone	['Steroids']	C29H48O	412.37	413.378	435.36	451.334	411.363	447.339	457.368
	[H][C@](CC)(CC[C@@]([H])(C)[C@@]1([H])CC[C@@]2([H])[C@]3([H])CC=C4C[C@@H](O)CC[C@]4(C)[C@@]3([H])CC[C@]12C)C(C)C	clionasterol; γ-sitosterol; β-sitosterol; gamma-sitosterol; sitosterol; stigmast-5-en-3-ol; (3β,24S)-stigmast-5-en-3-ol; γ‐sitosterol; beta-sitosterol	['Steroids']	C29H50O	414.386	415.394	437.376	453.35	413.378	449.355	459.384
	[H]C(CC)(CC[C@@]([H])(C)[C@@]1([H])CC[C@@]2([H])[C@]3([H])CC=C4C[C@@H](O)CC[C@]4(C)[C@@]3([H])CC[C@]12C)C(C)C	β-sitosterol; Sitosterol; beta-sitosterol; stigmast-5-en-3-ol; stigmast-5-en-3β-ol; γ-sitosterol; (3S,8S,9S,10R,13R,14S,17R)-17-[(2R,5R)-5-ethyl-6-methylheptan-2-yl]-10,13-dimethyl-2,3,4,7,8,9,11,12,14,15,16,17-dodecahydro-1H-cyclopenta[a]phenanthren-3-ol; (3β)-stigmast-5-en-3-ol; 22,23-dihydrostigmasterol; b-sitosterol; campesterol; 24-ethylcholest-5-en-3β-ol; stigmasterol, 22,23-dihydro-; β‐sit…	['Steroids']	C29H50O	414.386	415.394	437.376	453.35	413.378	449.355	459.384
	[H][C@@]12CC(C)(C)CC[C@]1(C)CC[C@]1(C)C2=CC[C@]2([H])[C@@]3(C)CC[C@H](O)C(C)(C)[C@]3([H])CC[C@@]12C	beta-amyrin; β-amyrin; 3β-hydroxyolean-12-ene	['Steroids']	C30H50O	426.386	427.394	449.376	465.35	425.378	461.355	471.384
	[H][C@@]1(CC[C@@]2([H])[C@]3([H])CC=C4C[C@H](CC[C@]4(C)[C@@]3([H])CC[C@]12C)O[C@H]1O[C@@H](CO)[C@H](O)[C@@H](O)[C@@H]1O)[C@H](C)C=C[C@H](CC)C(C)C	stigmasterol 3-O-β-D-glucoside	['Steroids']	C35H58O6	574.423	575.431	597.413	613.387	573.415	609.392	619.421
	C[C@@]12[C@]([C@]3([C@@]([C@]4(C)C(=CC3)C[C@@H](O[C@@H]5O[C@H](CO)[C@@H](O)[C@H](O)[C@H]5O)CC4)(CC1)[H])[H])(CC[C@@]2([C@@H](CC[C@H](C(C)C)CC)C)[H])[H]	Daucosterol	['Steroids']	C35H60O6	576.439	577.447	599.429	615.403	575.431	611.408	621.437
	[H][C@@]1(CC[C@@]2([H])[C@]3([H])CC=C4C[C@H](CC[C@]4(C)[C@@]3([H])CC[C@]12C)OC(=O)CCCCCCCC=CCC=CCCCCC)[C@@H](C)CC[C@@H](CC)C(C)C	β-sitosterol linoleate	['Steroids']	C47H80O2	676.616	677.624	699.606	715.58	675.608	711.585	721.614
	[H]C(CC)(CC[C@@]([H])(C)[C@@]1([H])CC[C@@]2([H])[C@]3([H])CC=C4C[C@H](CC[C@]4(C)[C@@]3([H])CC[C@]12C)OC(=O)CCCCCCC\C=C/C\C=C/CCCCC)C(C)C	β-sitosterol linoleate; β-sitosteryl linoleate	['Steroids']	C47H80O2	676.616	677.624	699.606	715.58	675.608	711.585	721.614
		Glutathione	['Tripeptides']	C10H17N3O6S	307.084	308.092	330.074	346.048	306.076	342.053	352.082
	[H][C@@](C)(CC\C(=C\C)C(C)C)[C@@]1([H])CC[C@@]2([H])C3=CC[C@@]4([H])[C@H](C)[C@@H](O)CC[C@]4(C)[C@@]3([H])CC[C@]12C	citrostadienol; α-sitosterol	['Triterpenoids']	C30H50O	426.386	427.394	449.376	465.35	425.378	461.355	471.384
	[H][C@@](C)(CCC=C(C)C)[C@@]1([H])CC[C@@]2(C)[C@]3([H])CC[C@]4([H])[C@]5(C[C@@]35CC[C@]12C)CC[C@H](O)C4(C)C	cycloartenol; cycloartanol; cycloart-24-en-3β-ol; handianol; (3β)-9,19-cyclolanost-24-en-3-ol; (3β)-9,19-cyclolanost-24-en-3-ol	['Triterpenoids']	C30H50O	426.386	427.394	449.376	465.35	425.378	461.355	471.384
	[H][C@@](C)(CCC=C(C)C)[C@@]1([H])CC[C@@]2(C)C3=C(CC[C@]12C)[C@@]1(C)CC[C@H](O)C(C)(C)[C@]1([H])CC3	lanosterol	['Triterpenoids']	C30H50O	426.386	427.394	449.376	465.35	425.378	461.355	471.384
	[H][C@]12[C@@H](CC[C@]1(C)CC[C@]1(C)[C@]2([H])CC[C@]2([H])[C@@]3(C)CC[C@H](O)C(C)(C)[C@]3([H])CC[C@@]12C)C(C)=C	Lupeol; lupenol; lup-20(29)-en-3β-ol; 3β-lup-20(29)-en-3-ol	['Triterpenoids']	C30H50O	426.386	427.394	449.376	465.35	425.378	461.355	471.384
	[H][C@@]12[C@@H](C)[C@H](C)CC[C@]1(C)CC[C@]1(C)C2=CC[C@]2([H])[C@@]3(C)CC[C@H](O)C(C)(C)[C@]3([H])CC[C@@]12C	α-amyrin; Alpha-Amyrin; urs-12-en-3β-ol; α-amyrine; viminalol; a-amyrin; 3β-hydroxyolean-12-en-3-ol; α-aymrin; β-amyrin	['Triterpenoids']	C30H50O	426.386	427.394	449.376	465.35	425.378	461.355	471.384
	[H][C@@](C)(CCC(=C)C(C)C)[C@@]1([H])CC[C@@]2(C)[C@]3([H])CC[C@]4([H])[C@]5(CC35CC[C@]12C)CC[C@H](O)C4(C)C	24-methylenecycloartan-3β-ol; 24-methylene-9,19-cyclolanostan-3β-ol; 24-methylenecycloartanol	['Triterpenoids']	C31H52O	440.402	441.41	463.392	479.365	439.394	475.371	485.399
	[H][C@]12[C@@H](CC[C@]1(CO)CC[C@]1(C)[C@]2([H])CC[C@]2([H])[C@@]3(C)CC[C@H](O)C(C)(C)[C@]3([H])CC[C@@]12C)C(C)=C	betulin; lup-20(29)-ene-3b,28-diol; betulinol; betuline; lup-20(29)-ene-3β,28-diol; betulinic alcohol; lup-20(29)-ene-3,28-diol	['Triterpenoids']	C30H50O2	442.381	443.389	465.371	481.345	441.373	477.35	487.379
	[H][C@]12[C@@H](CC[C@@]1(CC[C@]1(C)[C@]2([H])CC[C@]2([H])[C@@]3(C)CC[C@H](O)C(C)(C)[C@]3([H])CC[C@@]12C)C(O)=O)C(C)=C	Betulinic acid; betulic acid; 3β-hydroxy-lup-20(29)-en-28-oic acid; mairin	['Triterpenoids']	C30H48O3	456.36	457.368	479.35	495.324	455.353	491.329	501.358
	[H][C@@]12CC(C)(C)CC[C@@]1(CC[C@]1(C)C2=CC[C@]2([H])[C@@]3(C)CC[C@H](O)C(C)(C)[C@]3([H])CC[C@@]12C)C(O)=O	Oleanolic acid; oleanic acid; 3β-hydroxy-olean-12-en-28-oic acid; oleanonic acid	['Triterpenoids']	C30H48O3	456.36	457.368	479.35	495.324	455.353	491.329	501.358
	[H][C@]12[C@@H](CC[C@@]1(CC[C@]1(C)[C@]2([H])CC[C@]2([H])[C@@]3(C)CC[C@H](O)C(C)(C)[C@]3([H])C[C@H](O)[C@@]12C)C(O)=O)C(C)=C	3β,7β-dihydroxy-lup-20(29)-en-28-oic acid; 7β-hydroxybetulinic acid	['Triterpenoids']	C30H48O4	472.355	473.363	495.345	511.319	471.347	507.324	517.353
	[H][C@@]12CC(C)(C)CC[C@@]1(CC[C@]1(C)C2=CC[C@]2([H])[C@@]3(C)C[C@@H](O)[C@H](O)C(C)(C)[C@]3([H])CC[C@@]12C)C(O)=O	maslinic acid; 2α,3β-dihydroxyolean-12-en-28-oic acid; crategolic acid; 2α,3β-dihydroxy-12-oleanen-28-oic acid; 2α-hydroxy-oleanolic acid; crataegolic acid; 2α,3β-hydroxyolean-12-en-28-oic acid; masilinic acid	['Triterpenoids']	C30H48O4	472.355	473.363	495.345	511.319	471.347	507.324	517.353
	[H][C@@]12CC(C)(C)CC[C@@]1(CC[C@]1(C)C2=CC[C@]2([H])[C@@]3(C)C[C@@H](O)[C@H](O)[C@](C)(CO)[C@]3([H])CC[C@@]12C)C(O)=O	2α,3β,24-trihydroxyolean-12-en-28-oic acid; 2α,3β,24-trihydroxyolea-12-en-28-oic acid	['Triterpenoids']	C30H48O5	488.35	489.358	511.34	527.314	487.342	523.319	533.348
	[H][C@@]12CC(C)(C)CC[C@@]1(CC[C@]1(C)C2=CC[C@]2([H])[C@@]3(C)C[C@@H](O)[C@H](O)[C@](C)(CO)[C@]3([H])CC[C@@]12C)C(=O)OC	methyl 2α,3β,24-trihydroxyolean-12-en-28-oate	['Triterpenoids']	C31H50O5	502.366	503.374	525.356	541.33	501.358	537.335	547.364
	[H][C@@]12CC(C)(C)CC[C@@]1(CC[C@]1(C)C2=CC[C@]2([H])[C@@]3(C)C[C@@H](OC(C)=O)[C@H](O)[C@](C)(COC(C)=O)[C@]3([H])CC[C@@]12C)C(O)=O	2α,24-diacetoxy-3β-hydroxyolean-12-en-28-oic acid	['Triterpenoids']	C34H52O7	572.371	573.379	595.361	611.335	571.364	607.34	617.369
