# Supplementary material for: A Metabolomics Exploration of Young Lotus Seeds Using Matrix-Assisted Laser Desorption/Ionization Mass Spectrometry Imaging
Source: Molecules. 2025 Aug 1;30(15):3242. doi: 10.3390/molecules30153242 (PMC12348485; doi:10.3390/molecules30153242)
Supplement: Supplementary file 1 [file molecules-30-03242-s001.zip › Table S2 The list of identified metabolites.xlsx]

## Sheet: Identified metabolites-whole
Structure: Image	SMILES	Chemical Name	Classification	Molecular Formula	Molecular Weight	[M+H]+	[M+Na]+	[M+K]+	[M-H]-	[M+CI]-	[M+COOH]-
	C1CC2=CC=CC=C2CN1	Tetrahydroisoquinoline; 1,2,3,4-tetrahydroisoquinoline; THIQ; 1,2,3,4‑tetrahydroisoquinoline	['Alkaloids']	C9H11N	133.089	134.097	156.079	172.053	132.081	168.058	178.087
	[H]C(=O)C1=CC=CC=C1\C(N)=C\O	(Z)-2-(1-amino-2-hydroxyvinyl)benzaldehyde	['Alkaloids']	C9H9NO2	163.063	164.071	186.053	202.027	162.055	198.032	208.061
	COC1=C(O)C=C2C=[N+](C)CCC2=C1	pycnarrhine; 1,2-didehydrocoripallinium ion	['Alkaloids']	C11H14NO2	192.102	193.11	215.092	231.066	191.095	227.071	237.1
	COC1=C(O)C=C2C(=O)NCCC2=C1	northalifoline	['Alkaloids']	C10H11NO3	193.074	194.082	216.064	232.038	192.066	228.043	238.071
	COC1=C(O)C=C2C(=O)N(C)CCC2=C1	thalifoline; 7-hydroxy-6-methoxy-2-methyl-3,4-dihydroisoquinolin-1(2H)-one	['Alkaloids']	C11H13NO3	207.089	208.097	230.079	246.053	206.082	242.058	252.087
	COC1=C(OC)C=C2CN(C)CCC2=C1	N-Methyl-corypalline	['Alkaloids']	C12H17NO2	207.126	208.134	230.116	246.09	206.118	242.095	252.124
	[H][C@]12CCC(=O)N1CCC1=CC(O)=C(O)C=C21	oleracein E	['Alkaloids']	C12H13NO3	219.089	220.097	242.079	258.053	218.082	254.058	264.087
	COC1=C(OC)C=C2C(=O)N(C)CCC2=C1	N-Methylcorydaldine	['Alkaloids']	C12H15NO3	221.105	222.113	244.095	260.069	220.097	256.074	266.103
	[H]C12CC3=C(C=CC=C3)C3=C4OCOC4=CC(CCN1)=C23	anonaine; (+/-)-Anonain	['Alkaloids']	C17H15NO2	265.11	266.118	288.1	304.074	264.103	300.079	310.108
	[H][C@]12CC3=CC=CC=C3C3=C(OC)C(O)=CC(CCN1)=C23	(R)-asimilobine; asimilobine	['Alkaloids']	C17H17NO2	267.126	268.134	290.116	306.09	266.118	302.095	312.124
	[H][C@@]12CC3=C(C=CC=C3)C3=C1C(CCN2)=CC(OC)=C3O	caaverine	['Alkaloids']	C17H17NO2	267.126	268.134	290.116	306.09	266.118	302.095	312.124
	OC1=CC=C(C[C@H]2NCCC3=CC(O)=C(O)C=C23)C=C1	(R)-norcoclaurine	['Alkaloids']	C16H17NO3	271.121	272.129	294.111	310.085	270.113	306.09	316.118
	OC1=CC=C(CC2NCCC3=CC(O)=C(O)C=C23)C=C1	(R,S)-norcoclaurine	['Alkaloids']	C16H17NO3	271.121	272.129	294.111	310.085	270.113	306.09	316.118
	OC1=CC=C(C[C@@H]2NCCC3=CC(O)=C(O)C=C23)C=C1	(S)-norcoclaurine	['Alkaloids']	C16H17NO3	271.121	272.129	294.111	310.085	270.113	306.09	316.118
	CN(CC1)C2=CC3=C(C=CC=C3)C4=C2C1=CC5=C4OCO5	Dehydroemerine	['Alkaloids']	C18H15NO2	277.11	278.118	300.1	316.074	276.103	312.079	322.108
	[H][C@]12CC3=C(C=CC=C3)C3=C4OCOC4=CC(CCN1C)=C23	(R)-roemerine	['Alkaloids']	C18H17NO2	279.126	280.134	302.116	318.09	278.118	314.095	324.124
	[H]C12CC3=C(C=CC=C3)C3=C4OCOC4=CC(CCN1C)=C23	(R/S)-roemerine	['Alkaloids']	C18H17NO2	279.126	280.134	302.116	318.09	278.118	314.095	324.124
	COC1=C(O)C=C2CCN(C)C3=CC4=C(C=CC=C4)C1=C23	6a,7-didehydro-N-methylasimilobine; 1-methoxy-6-methyl-4H-dibenzo[de,g]quinolin-2-ol	['Alkaloids']	C18H17NO2	279.126	280.134	302.116	318.09	278.118	314.095	324.124
	COC1=C(O)C2=C3C(CCN(C)C3=CC3=CC=CC=C23)=C1	dehydrolirinidine; 2-Methoxy-6-methyl-5,6-dihydro-4H-dibenzo[de,g]quinolin-1-ol	['Alkaloids']	C18H17NO2	279.126	280.134	302.116	318.09	278.118	314.095	324.124
	[H][C@@]12CC3=C(C=CC=C3)C3=C1C(CCN2C)=CC(OC)=C3O	(-)-lirinidine	['Alkaloids']	C18H19NO2	281.142	282.149	304.131	320.105	280.134	316.11	326.139
	COC1=C2C3=C(C=C1O)CCN(C)[C@]3([H])CC4=CC=CC=C42	(-)-Nornuciferine	['Alkaloids']	C18H19NO2	281.142	282.149	304.131	320.105	280.134	316.11	326.139
	[H][C@]12CC3=C(C=CC=C3)C3=C1C(CCN2C)=CC(OC)=C3O	(+)-lirinidine	['Alkaloids']	C18H19NO2	281.142	282.149	304.131	320.105	280.134	316.11	326.139
	OC1=C2C=3[C@](CC=4C2=CC=CC4)(N(C)CCC3C=C1OC)[H]	Lirinidine	['Alkaloids']	C18H19NO2	281.142	282.149	304.131	320.105	280.134	316.11	326.139
	COC1=C2C3=CC=CC=C3CC3N(C)CCC(C=C1O)=C23	N-Methyl-asimilobin; 2-hydroxy-1-methoxyaporphin; Nornuciferin; N-methylasimilobine; 2-hydroxy-1-methoxyaporphine	['Alkaloids']	C18H19NO2	281.142	282.149	304.131	320.105	280.134	316.11	326.139
	[H][C@@]12CC3=CC=CC=C3C3=C1C(CCN2)=CC(OC)=C3OC	N-nornuciferine; nornuciferine; (R)-nornuciferine	['Alkaloids']	C18H19NO2	281.142	282.149	304.131	320.105	280.134	316.11	326.139
	COC1=C2C3=CC=CC=C3C[C@H]3N(C)CCC(C=C1O)=C23	O-nornuciferine; N-methylasimilobine	['Alkaloids']	C18H19NO2	281.142	282.149	304.131	320.105	280.134	316.11	326.139
	[H][C@]1(CC2=CC=C(O)C=C2)NCCC2=C1C=C(O)C(OC)=C2	(R)-coclaurine	['Alkaloids']	C17H19NO3	285.137	286.144	308.126	324.1	284.129	320.105	330.134
	COC1=C(O)C=C2[C@H](CC3=CC=C(O)C=C3)NCCC2=C1	(S)-coclaurine	['Alkaloids']	C17H19NO3	285.137	286.144	308.126	324.1	284.129	320.105	330.134
	COC1=CC2=C3C(=NC=C2)C(=O)C2=CC=CC=C2C3=C1OC	lysicamine; 1,2-dimethoxy-7H-dibenzo[de,g]quinolin-7-one; oxonuciferine	['Alkaloids']	C18H13NO3	291.089	292.097	314.079	330.053	290.082	326.058	336.087
	COC1=C2C3=CC=CC=C3C=CC2=C2CCN(C)CC2=C1O	annoretine	['Alkaloids']	C19H19NO2	293.142	294.149	316.131	332.105	292.134	328.11	338.139
	COC1=CC2=C3C(=CC4=CC=CC=C4C3=C1OC)N(C)CC2	dehydronuciferine; dehydronuciferin	['Alkaloids']	C19H19NO2	293.142	294.149	316.131	332.105	292.134	328.11	338.139
	[H][C@@]12CC3=C(C=CC=C3)C3=C1C(CC[N@@]2(C)=O)=CC1=C3OCO1	(6R,6aR)-roemerine-Nβ-oxide	['Alkaloids']	C18H17NO3	295.121	296.129	318.111	334.085	294.113	330.09	340.118
	C[N+]1([O-])C(CC2=CC=CC=C23)C(C3=C4OCOC4=C5)=C5CC1	Roemerine-N-oxide	['Alkaloids']	C18H17NO3	295.121	296.129	318.111	334.085	294.113	330.09	340.118
	[H][C@]12[C@H](O)C3=C(C=CC=C3)C3=C4OCOC4=CC(CCN1C)=C23	ushinsunine	['Alkaloids']	C18H17NO3	295.121	296.129	318.111	334.085	294.113	330.09	340.118
	[H][C@]12CC3=CC(OC)=CC=C3C3=C4OCOC4=CC(CCN1)=C23	xylopine	['Alkaloids']	C18H17NO3	295.121	296.129	318.111	334.085	294.113	330.09	340.118
	[H]C12CC3=CC=CC=C3C3=C1C(CCN2C)=CC(OC)=C3OC	(±)-nuciferine	['Alkaloids']	C19H21NO2	295.157	296.165	318.147	334.121	294.149	330.126	340.155
	[H][C@@]12CC3=CC=CC=C3C3=C1C(CCN2C)=CC(OC)=C3OC	R-(-)-nuciferine	['Alkaloids']	C19H21NO2	295.157	296.165	318.147	334.121	294.149	330.126	340.155
	[H][C@@]12CC3=C(C=CC=C3)C3=C1C(CC[N@]2(C)=O)=CC(O)=C3OC	N-methylasimilobine N-oxide	['Alkaloids']	C18H19NO3	297.137	298.144	320.126	336.1	296.129	332.105	342.134
	OC1=C(C=C2[C@H](NCCC2=C1)CC3=CC=C(C=C3)OC)OC	4’-N-Methyl coclaurine	['Alkaloids']	C18H21NO3	299.152	300.16	322.142	338.116	298.144	334.121	344.15
	OC(C=C1[C@H](NCCC1=C2)CC3=CC=C(C=C3)OC)=C2OC	4'-Methylcoclaurine	['Alkaloids']	C18H21NO3	299.152	300.16	322.142	338.116	298.144	334.121	344.15
	COC1=C(OC)C=C2C(CC3=CC=C(O)C=C3)NCCC2=C1	dl-N-Norarmepavin	['Alkaloids']	C18H21NO3	299.152	300.16	322.142	338.116	298.144	334.121	344.15
	COC1=CC2=C(C=C1O)[C@@H](CC1=CC=C(O)C=C1)N(C)CC2	N-methylcoclaurine; (R)-N-methylcoclaurine; (-)-(1R)-N-methylcoclaurine; (R)-N-Methylcoclaurin	['Alkaloids']	C18H21NO3	299.152	300.16	322.142	338.116	298.144	334.121	344.15
	OC1=C(C=C2[C@H](N(C)CCC2=C1)CC3=CC=C(C=C3)O)OC	N-Methylisococlaurine	['Alkaloids']	C18H21NO3	299.152	300.16	322.142	338.116	298.144	334.121	344.15
	COC1=CC2=C(C=C1OC)[C@@H](CC1=CC=C(O)C=C1)NCC2	N-Norarmepavine; norarmepavine	['Alkaloids']	C18H21NO3	299.152	300.16	322.142	338.116	298.144	334.121	344.15
	COC1=C(C=C2[C@H](NCCC2=C1)CC3=CC=C(C=C3)O)OC	Norarmepavine	['Alkaloids']	C18H21NO3	299.152	300.16	322.142	338.116	298.144	334.121	344.15
	COC1=C2C=CN=C3C(=O)C4=CC=CC=C4C(C4=C1OCO4)=C23	atherospermidine	['Alkaloids']	C18H11NO4	305.069	306.077	328.059	344.033	304.061	340.038	350.067
	COC1=CC=C2C(=C1)C(=O)C1=NC=CC3=CC4=C(OCO4)C2=C13	lanuginosine; oxoxylopine; oxoxylopin	['Alkaloids']	C18H11NO4	305.069	306.077	328.059	344.033	304.061	340.038	350.067
	COC1=CC2=C3C(N(C)CC2)=C(O)C2=C(C=CC=C2)C3=C1OC	7-hydroxydehydronuciferine; 1,2-dimethoxy-7-hydroxy-6-methyl-5,6-dihydro-4H-dibenzo[de,g]quinoline	['Alkaloids']	C19H19NO3	309.137	310.144	332.126	348.1	308.129	344.105	354.134
	[H][C@@]12CC3=CC=CC=C3C3=C1C(CCN2C=O)=CC(OC)=C3OC	N-formylnornuciferine; (–)-N-formylnornuciferine	['Alkaloids']	C19H19NO3	309.137	310.144	332.126	348.1	308.129	344.105	354.134
	[H][C@@]12CC3=CC=CC(O)=C3C3=C1C(CCN2C)=CC(OC)=C3OC	1,2-dimethoxy-11-hydroxyaporphine	['Alkaloids']	C19H21NO3	311.152	312.16	334.142	350.116	310.144	346.121	356.15
	COC1=CC2=C(CC3N(C)CCC4=C3C2=C(O)C(OC)=C4)C=C1	1-hydroxy-2,10-dimethoxyaporphine; (±)-1-hydroxy-2,10-dimethoxyaporphine; 1-Hydroxy-2,10-dimethoxy-6-methylaporphin; 1-Hydroxy-2,10-dimethoxyaporphin; Aporphin; 2,10-dimethoxy-6-methyl-5,6,6a,7-tetrahydro-4H-dibenzo[de,g]quinolin-1-ol; dl-1-Hydroxy-2,10-dimethoxyaporphine; (-)-pulchine	['Alkaloids']	C19H21NO3	311.152	312.16	334.142	350.116	310.144	346.121	356.15
	COC1=CC2=C3C(CC4(C=CC(=O)C=C4)C3=C1OC)N(C)CC2	d,l-Pronuciferine	['Alkaloids']	C19H21NO3	311.152	312.16	334.142	350.116	310.144	346.121	356.15
	[H][C@@]12CC3=C(C=CC=C3)C3=C1C(CC[N@]2(C)=O)=CC(OC)=C3OC	nuciferine N-oxide	['Alkaloids']	C19H21NO3	311.152	312.16	334.142	350.116	310.144	346.121	356.15
	[H][C@]12CC3(C=CC(=O)C=C3)C3=C(OC)C(OC)=CC(CCN1C)=C23	pronuciferine	['Alkaloids']	C19H21NO3	311.152	312.16	334.142	350.116	310.144	346.121	356.15
	COC1=CC2=C(C=C1OC)C(CC1=CC=C(O)C=C1)N(C)CC2	(±)-armepavine	['Alkaloids']	C19H23NO3	313.168	314.176	336.158	352.132	312.16	348.137	358.165
	COC1=CC2=C(C=C1OC)[C@@H](CC1=CC=C(O)C=C1)N(C)CC2	(R)-armepavine	['Alkaloids']	C19H23NO3	313.168	314.176	336.158	352.132	312.16	348.137	358.165
	COC1=CC2=C(C=C1OC)[C@H](CC1=CC=C(O)C=C1)N(C)CC2	(S)-armepavine	['Alkaloids']	C19H23NO3	313.168	314.176	336.158	352.132	312.16	348.137	358.165
	COC1=CC2=C([C@H](N(CC2)C)CC3=CC=C(C=C3)OC)C=C1O	4', N-Dimethyl coclaurine	['Alkaloids']	C19H23NO3	313.168	314.176	336.158	352.132	312.16	348.137	358.165
	COC1=C(OC)C2=C3C(=CC4=C2C=CC=C4)N(C)C(=O)C(=O)C3=C1	cepharadione B	['Alkaloids']	C19H15NO4	321.1	322.108	344.09	360.064	320.092	356.069	366.098
	[H][C@]12CC3(C=CC(=O)C=C3)C3=C(OC)C(OC)=CC(CN(C1)C=O)=C23	(-)-N-formylstepharine	['Alkaloids']	C19H19NO4	325.131	326.139	348.121	364.095	324.124	360.1	370.129
	COC1=CC=C(C=C1)[C@@H](O)C1=NC=CC2=CC(OC)=C(OC)C=C12	1(R)-hydroxy-p-methoxybenzyl-6,7-dimethoxyisoquinoline; Annocherine D	['Alkaloids']	C19H19NO4	325.131	326.139	348.121	364.095	324.124	360.1	370.129
	COC(C=C(CCN1C)C(C1(C)CC2=CC=C(C=C2)OBr)=C3)=C3OC	Bromo methyl armepavine	['Alkaloids']	C20H24BrNO3	405.094	406.102	428.084	444.058	404.086	440.063	450.092
	COC1=CC=C(C[C@H]2N(C)CCC3=C2C=C(OC2=C(O)C=CC(C[C@@H]4C5=CC(O)=C(OC)C=C5CC[N@]4(C)=O)=C2)C(OC)=C3)C=C1	isolinsinine-2'α-N-oxide	['Alkaloids']	C37H42N2O7	626.299	627.307	649.289	665.263	625.291	661.268	671.297
	COC1=CC=C(C[C@H]2N(C)CCC3=C2C=C(OC2=C(O)C=CC(C[C@@H]4C5=CC(O)=C(OC)C=C5CC[N@@]4(C)=O)=C2)C(OC)=C3)C=C1	isolinsinine-2'β-N-oxide	['Alkaloids']	C37H42N2O7	626.299	627.307	649.289	665.263	625.291	661.268	671.297
	COC1=CC2=C(C=C1OC1=C(O)C=CC(C[C@@H]3C4=CC(OC)=C(OC)C=C4CC[N@]3(C)=O)=C1)[C@@H](CC1=CC=C(O)C=C1)N(C)CC2	linsinine-2'α-N-oxide	['Alkaloids']	C37H42N2O7	626.299	627.307	649.289	665.263	625.291	661.268	671.297
	CNCCC1=CC(OC)=C(OC)C=C1[C@H](O)CC1=CC=C(O)C(OC2=C(OC)C=C3CCN(C)[C@H](CC4=CC=C(OC)C=C4)C3=C2)=C1	seco-neferine A	['Alkaloids']	C38H46N2O7	642.331	643.338	665.32	681.294	641.323	677.299	687.328
	CNCCC1=CC(OC)=C(OC)C=C1[C@@H](O)CC1=CC=C(O)C(OC2=C(OC)C=C3CCN(C)[C@H](CC4=CC=C(OC)C=C4)C3=C2)=C1	seco-neferine B	['Alkaloids']	C38H46N2O7	642.331	643.338	665.32	681.294	641.323	677.299	687.328
	C(CCNC(=N)N)[C@@H](C(O)=O)N	Arginine	['Aminoacids']	C6H14N4O2	174.112	175.12	197.101	213.075	173.104	209.081	219.109
	C[C@@]12C[C@H](O)CC(C)(C)C1=CC(=O)O2	(+)-epiloliolide; 7-epiloliolide; (-)-loliolide	['Apocarotenoids']	C11H16O3	196.11	197.118	219.1	235.074	195.102	231.079	241.108
	C[C@H]1C[C@@H](O)CC(C)(C)[C@]1(O)\C=C\C(C)=O	(+)-boscialin	['Apocarotenoids']	C13H22O3	226.157	227.165	249.147	265.121	225.149	261.126	271.155
	C[C@H](O[C@@H]1O[C@H](CO)[C@@H](O)[C@H](O)[C@H]1O)\C=C\[C@H]1C(C)=CC(=O)CC1(C)C	(6R,9S)-3-oxo-α-ionol 9-O-β-D-glucopyranoside; (6R,9S)-3-oxo-α-ionol β-D-glucopyranoside; 3-oxo-α-ionol-β-D-glucopyranoside; (6R,7E,9S)-9-hydroxymegastigma-4,7-dien-3-one-9-O-β-D-glucopyranoside; (6R,9R)-3-oxo-α-ionol-9-O-β-D-glucopyranoside; (6R,9S)-9-hydroxy-4,7-megastigmadien-3-one-9-O-β-D-glucopyranoside	['Apocarotenoids']	C19H30O7	370.199	371.207	393.189	409.163	369.191	405.168	415.197
	C[C@@H](C\C=C1\C(C)=CC(=O)CC1(C)C)O[C@@H]1O[C@H](CO)[C@@H](O)[C@H](O)[C@H]1O	(E)-4-[3-(β-D-glucopyranosyloxy)butylidene]-3,5,5-trimethyl2-cyclohexen-1-one; (E)-6-[9-(β-D-glucopyranosyloxy)butylidene]-1,1,5-trimethyl-4-cyclohexen-3-one	['Apocarotenoids']	C19H30O7	370.199	371.207	393.189	409.163	369.191	405.168	415.197
	CC(=O)\C=C\[C@H]1C(C)=C[C@@H](CC1(C)C)O[C@@H]1O[C@H](CO)[C@@H](O)[C@H](O)[C@H]1O	byzantionoside A	['Apocarotenoids']	C19H30O7	370.199	371.207	393.189	409.163	369.191	405.168	415.197
	[H]C1(\C=C\C(C)=O)C(C)CC(CC1(C)C)O[C@@H]1O[C@H](CO)[C@@H](O)[C@H](O)[C@H]1O		['Apocarotenoids']	C19H32O7	372.215	373.223	395.205	411.178	371.207	407.184	417.212
	C[C@H]1C[C@H](CC(C)(C)C1\C=C/C(C)=O)O[C@@H]1O[C@H](CO)[C@@H](O)[C@H](O)[C@H]1O	nelumnucifoside A	['Apocarotenoids']	C19H32O7	372.215	373.223	395.205	411.178	371.207	407.184	417.212
	C[C@H]1C[C@H](CC(C)(C)[C@@H]1\C=C/C(C)=O)O[C@@H]1O[C@H](CO)[C@@H](O)[C@H](O)[C@H]1O	nelumnucifoside a	['Apocarotenoids']	C19H32O7	372.215	373.223	395.205	411.178	371.207	407.184	417.212
	C\C(\C=C\[C@]1(O)[C@@]2(C)CO[C@]1(C)C[C@H](C2)O[C@@H]1O[C@H](CO)[C@@H](O)[C@H](O)[C@H]1O)=C/C(O)=O	(1'R,3'S,5'R,8'S,2E,4E)-dihydrophaseic acid 3'-O-β-D-glucopyranoside	['Apocarotenoids']	C21H32O10	444.2	445.207	467.189	483.163	443.192	479.168	489.197
	CCCCCCCCCCCCCCCC(O)=O	1-hexadecylcarboxylic acid; Palmitic acid; hexadecanoic acid; n-hexadecanoic acid; palmitate; C16:0; palimitic acid; hexadecenoic acid	['Fatty acids']	C16H32O2	256.24	257.248	279.23	295.204	255.232	291.209	301.238
	C(C/C=C\C/C=C\C/C=C\CC)CCCCCC(O)=O	Linolenic acid	['Fatty acids']	C18H30O2	278.225	279.232	301.214	317.188	277.217	313.193	323.222
	C(C/C=C\C/C=C\CCCCC)CCCCCC(O)=O	Linoleic acid	['Fatty acids']	C18H32O2	280.24	281.248	303.23	319.204	279.232	315.209	325.238
	C(C/C=C/CCCCCCCC)CCCCCC(O)=O	Elaidic acid	['Fatty acids']	C18H34O2	282.256	283.264	305.246	321.22	281.248	317.225	327.253
	C(C/C=C\CCCCCCCC)CCCCCC(O)=O	Oleic acid	['Fatty acids']	C18H34O2	282.256	283.264	305.246	321.22	281.248	317.225	327.253
	O=C(O)CCCCCCCCCCCCCCCCCCCCCCC	Lignoceric acid	['Fatty acids']	C24H48O2	368.365	369.373	391.355	407.329	367.358	403.334	413.363
	OC1=CC(O)=C2C(=O)C=C(OC2=C1)C1=CC(O)=C(O)C=C1	luteolin	['Flavonoids']	C15H10O6	286.048	287.056	309.038	325.011	285.04	321.017	331.045
	OC1=CC=C(C=C1)C1=C(O)C(=O)C2=C(O)C=C(O)C=C2O1	kaempferol; 3,5,7-trihydroxy-2-(4-hydroxyphenyl)-4H-1-benzopyran-4-one; kaempherol; kaemferol; 3,4',5,7-tetrahydroxyflavone; 3,5,7-trihydroxy-2-(4-hydroxyphenyl)-4H-chromen-4-one; 3,5,7,4'-tetrahydroxyflavone; 3,5,7‑trihydroxy‑2‑(4‑hydroxyphenyl)‑4H‑1‑benzopyran‑4‑one; 3,4′,5,7-tetrahydroxyflavone; 3,5,7,4′-tetrahydroxyflavone; 4′,5,7-trihydroxyflavonol	['Flavonoids']	C15H10O6	286.048	287.056	309.038	325.011	285.04	321.017	331.045
	OC1=CC(=CC(O)=C1)[C@@H]1CC(=O)C2=C(O1)C=C(O)C=C2O	(2S)-5,7,3′,5′-tetrahydroxyflavanone; (2S)-5,7,3',5'-tetrahydroxyflavanone	['Flavonoids']	C15H12O6	288.063	289.071	311.053	327.027	287.056	323.032	333.061
	O[C@@H]1CC2=C(O)C=C(O)C=C2O[C@H]1C1=CC(O)=C(O)C=C1	(-)-catechin	['Flavonoids']	C15H14O6	290.079	291.087	313.069	329.043	289.071	325.048	335.077
	O[C@H]1CC2=C(O)C=C(O)C=C2O[C@@H]1C1=CC=C(O)C(O)=C1	(+)-catechin;	['Flavonoids']	C15H14O6	290.079	291.087	313.069	329.043	289.071	325.048	335.077
	OC1=CC(O)=C2C(OC(=C(O)C2=O)C2=CC=C(O)C(O)=C2)=C1	Quercetin	['Flavonoids']	C15H10O7	302.043	303.05	325.032	341.006	301.035	337.012	347.04
	O[C@@H]1[C@@H](OC2=C(C(O)=CC(O)=C2)C1=O)C1=CC=C(O)C(O)=C1	(+)-epitaxifolin; dihydroquercetin	['Flavonoids']	C15H12O7	304.058	305.066	327.048	343.022	303.05	339.027	349.056
	O[C@@H]1[C@H](OC2=C(C(O)=CC(O)=C2)C1=O)C1=CC=C(O)C(O)=C1	taxifolin; dihydroquercetin; (2R,3R)-dihydroquercetin; (+)-trans-taxifolin; DHQ; (2R,3R)-taxifolin; (2R,3R)-2-(3,4-dihydroxyphenyl)-3,5,7-trihydroxy-2,3-dihydrochromen-4-one; 3,3',4',5,7-pentahydroxyflavanone; 3,5,7,3',4'-pentahydroxyflavanone; trans-dihydroquercetin; tax; trans-2R,3R-2,3-dihydro-2-(3,4-dihydroxyphenyl)-3,5,7-trihydroxy-4H-1-benzopyran-4-one; (2R,3R)-2-(3,4-dihydroxyphenyl)-3,5,7…	['Flavonoids']	C15H12O7	304.058	305.066	327.048	343.022	303.05	339.027	349.056
	O[C@H]1CC2=C(O[C@@H]1C1=CC(O)=C(O)C(O)=C1)C=C(O)C=C2O	(+)-gallocatechin; gallocatechol; (-)-epigallocatechin; casuarin	['Flavonoids']	C15H14O7	306.074	307.082	329.064	345.038	305.066	341.043	351.072
	COC1=CC(=CC=C1O)C1=C(O)C(=O)C2=C(O1)C=C(O)C=C2O	isorhamnetin; 3,5,7,4'-tetrahydroxy-3'-methoxyflavone; 3'-O-methylquercetin; 3'-methylquercetin; 3'-methoxy-4',5,7-trihydroxyflavonol; quercetin-3'-methyl ether; 3,5,7-trihydroxy-2-(4-hydroxy-3-methoxyphenyl)-4H-chromen-4-one; 3,5,7-trihydroxy-2-(4-hydroxy-3-methoxyphenyl)chromen-4-one; 3,4',5,7-tetrahydroxy-3'-methoxyflavone; quercetin 3′-methyl ether; Isorhamnetol; 3′-methoxy-4′,5,7-trihydroxyf…	['Flavonoids']	C16H12O7	316.058	317.066	339.048	355.022	315.05	351.027	361.056
	O=C1C(O)=C(OC2=CC(OC)=CC(O)=C12)C=3C=CC(O)=C(O)C3	Rhamnetin	['Flavonoids']	C16H12O7	316.058	317.066	339.048	355.022	315.05	351.027	361.056
	O[C@H]1CC2=C(O)C(O)=C(O)C(O)=C2O[C@@H]1C1=CC(O)=C(O)C=C1	elephantorrhizol	['Flavonoids']	C15H14O8	322.069	323.077	345.059	361.033	321.061	357.038	367.067
	OC=1C(=C(O)C=C2C1C(=O)C=C(O2)C3=CC=C(O)C=C3)[C@@H]4O[C@H](CO)[C@@H](O)[C@H](O)[C@H]4O	Isovitexin	['Flavonoids']	C21H20O10	432.106	433.113	455.095	471.069	431.098	467.075	477.103
	OC[C@H]1O[C@@H]([C@H](O)[C@@H](O)[C@@H]1O)C1=C2OC(=CC(=O)C2=C(O)C=C1O)C1=CC=C(O)C=C1	vitexin; apigenin-8-C-glucoside	['Flavonoids']	C21H20O10	432.106	433.113	455.095	471.069	431.098	467.075	477.103
	OC[C@H]1O[C@@H](OC2=C(OC3=C(C(O)=CC(O)=C3)C2=O)C2=CC=C(O)C=C2)[C@H](O)[C@@H](O)[C@@H]1O	astragalin; kaempferol 3-O-β-d-glucopyranoside; kaempferol 3-O-glucoside; kaempferol-3-glucoside; astragaline; kaempferol-3-O-β-D-glucoside; kaempferol 3-O-β-glucoside; kaempferol-3-O-glucopyranoside	['Flavonoids']	C21H20O11	448.101	449.108	471.09	487.064	447.093	483.069	493.098
	OC=1C(=C(O)C=C2C1C(=O)C=C(O2)C3=CC(O)=C(O)C=C3)[C@@H]4O[C@H](CO)[C@@H](O)[C@H](O)[C@H]4O	Isoorientin	['Flavonoids']	C21H20O11	448.101	449.108	471.09	487.064	447.093	483.069	493.098
	OC[C@H]1OC(OC2=C(OC3=C(C(O)=CC(O)=C3)C2=O)C2=CC=C(O)C=C2)[C@H](O)[C@@H](O)[C@@H]1O	kaempferol 3-O-glucoside; kaempferol-3-glucoside	['Flavonoids']	C21H20O11	448.101	449.108	471.09	487.064	447.093	483.069	493.098
	OC[C@H]1OC(OC2=C(OC3=C(C(O)=CC(O)=C3)C2=O)C2=CC=C(O)C=C2)[C@H](O)[C@@H](O)[C@H]1O	kaempferol-3-O-galactoside; kaempferol 3-galactoside; trifolin; kaempferol 3-O-galactopyranoside	['Flavonoids']	C21H20O11	448.101	449.108	471.09	487.064	447.093	483.069	493.098
	OC=1C(=C2C(C(=O)C=C(O2)C3=CC(O)=C(O)C=C3)=C(O)C1)[C@@H]4O[C@H](CO)[C@@H](O)[C@H](O)[C@H]4O	Orientin	['Flavonoids']	C21H20O11	448.101	449.108	471.09	487.064	447.093	483.069	493.098
	O[C@@H]1[C@@H](O)C(OC2=C(OC3=CC(O)=CC(O)=C3C2=O)C2=CC=C(O)C=C2)O[C@@H]([C@H]1O)C(O)=O	kaempferol 3-O-glucuronide; kaempferol-3-glucuronide; kaempferol 3-O-glucoronide; kaempferol glucuronide	['Flavonoids']	C21H18O12	462.08	463.088	485.07	501.043	461.072	497.049	507.077
	OC[C@H]1O[C@@H](OC2=C(OC3=C(C(O)=CC(O)=C3)C2=O)C2=CC=C(O)C(O)=C2)[C@H](O)[C@@H](O)[C@H]1O	Hyperoside; quercetin-3-O-galactoside; hyperin; quercetin 3-O-β-D-galactopyranoside; quercetin-3-galactoside; quercetin 3-O-β-D-galactoside; quercetin 3-O-β-galactopyranoside; quercetin-3-O-β-D-glucopyranoside; quercetin 3‐glalactoside; 3-O-β-D-galactoside	['Flavonoids']	C21H20O12	464.096	465.103	487.085	503.059	463.088	499.064	509.093
	OC[C@H]1O[C@@H](OC2=C(OC3=C(C(O)=CC(O)=C3)C2=O)C2=CC(O)=C(O)C=C2)[C@H](O)[C@@H](O)[C@@H]1O	isoquercetin; isoquercitrin; 4-[5,7-dihydroxy-4-oxo-3-[(2S,3R,4S,5S,6R)-3,4,5-trihydroxy-6-(hydroxymethyl)oxan-2-yl]oxychromen-2-yl]-2-hydroxyphenol; quercetin-3-O-glucoside; quercetin-3-glucoside; quercetin-3-O-β-D-glucoside; Quercetin 3-O-β-D-glucopyranoside; quercetin 3-O-β-glucoside; quercetin glucoside; isoquercitin; hyperin; quercetin 3-O-β-glucopyranoside; quercetin 3-O-glucopyranoside; is…	['Flavonoids']	C21H20O12	464.096	465.103	487.085	503.059	463.088	499.064	509.093
	[H][C@@](O)(CO)[C@H]1O[C@@H](OC2=C(OC3=CC(O)=CC(O)=C3C2=O)C2=CC=C(O)C(O)=C2)[C@H](O)[C@H]1O	isoquercitrin; quercetin 3-O-glucoside; quercetin-3-glucoside; isoquercitroside; isotrifoliin; isoquercetin; quercetin-3-O-β-D-glucopyranoside; quercetin 3-O-β-D-glucoside; isoquercetrin	['Flavonoids']	C21H20O12	464.096	465.103	487.085	503.059	463.088	499.064	509.093
	OC[C@H]1OC(OC2=C(OC3=CC(O)=CC(O)=C3C2=O)C2=CC=C(O)C(O)=C2)[C@H](O)[C@@H](O)[C@@H]1O	quercetin 3-O-glucoside	['Flavonoids']	C21H20O12	464.096	465.103	487.085	503.059	463.088	499.064	509.093
	O[C@@H]1[C@@H](O)C(OC2=C(OC3=CC(O)=CC(O)=C3C2=O)C2=CC=C(O)C(O)=C2)O[C@@H]([C@H]1O)C(O)=O	quercetin 3-glucuronide; quercetin-3-O-glucuronide; quercetin-3-O-glucopyranoside; quercetin glucuronide; miquelianin; quercetin-3-O-D-glucuronide; quercetin 3-O-glucoronide	['Flavonoids']	C21H18O13	478.075	479.083	501.065	517.038	477.067	513.044	523.072
	O(C1=C(OC=2C(C1=O)=C(O)C=C(O)C2)C3=CC(O)=C(O)C=C3)[C@@H]4O[C@H](C(O)=O)[C@@H](O)[C@H](O)[C@H]4O	Quercetin 3-O-glucuronide	['Flavonoids']	C21H18O13	478.075	479.083	501.065	517.038	477.067	513.044	523.072
	O[C@@H]1[C@@H](O)[C@H](OC2=C(OC3=CC(O)=CC(O)=C3C2=O)C2=CC=C(O)C(O)=C2)O[C@@H]([C@H]1O)C(O)=O	quercetin 3-O-β-D-glucuronopyranoside; quercetin 3-O-β-D-glucuronide; miquelianin; quercetin-3-β-D-glucuronide; quercetin 3-glucuronide; quercetin glucuronide; quercituron	['Flavonoids']	C21H18O13	478.075	479.083	501.065	517.038	477.067	513.044	523.072
	COC1=C(O)C=CC(=C1)C1=C(O)C(=O)C2=C(O)C=C(OC3O[C@H](CO)[C@@H](O)[C@H](O)[C@H]3O)C=C2O1	chrysoeriol 7-O-glucopyranoside	['Flavonoids']	C22H22O12	478.111	479.119	501.101	517.075	477.103	513.08	523.109
	COC1=C(O)C=CC(=C1)C1=C(OC2O[C@H](CO)[C@@H](O)[C@H](O)[C@H]2O)C(=O)C2=C(O1)C=C(O)C=C2O	isorhamnetin 3-glucoside; isorhamnetin 3-O-glucoside; isorhamnetin-3-O-glucopyranoside	['Flavonoids']	C22H22O12	478.111	479.119	501.101	517.075	477.103	513.08	523.109
	COC1=CC(=CC=C1O)C1=C(O[C@@H]2O[C@H](CO)[C@H](O)[C@H](O)[C@H]2O)C(=O)C2=C(O)C=C(O)C=C2O1	isorhamnetin 3-β-D-galactopyranoside; isorhamnetin-3-O-β-D-galactopyranoside; isorhamnetin 3-O-galactoside; cacticin; isorhamnetin 3-O-β-D-galactoside; 3’-O-methylquercetin-3-O-β-D-galactopyranoside	['Flavonoids']	C22H22O12	478.111	479.119	501.101	517.075	477.103	513.08	523.109
	COC1=CC(=CC=C1O)C1=C(O[C@@H]2O[C@H](CO)[C@@H](O)[C@H](O)[C@H]2O)C(=O)C2=C(O)C=C(O)C=C2O1	isorhamnetin-3-O-glucoside; isorhamnetin 3-O-β-D-glucopyranoside; isorhamnetin-3-glucoside; isorhamnetin 3-O-glucopyranoside; isorhamnetin-3-O-β-D-glucoside; isorhamnetin 3-O-β-glucopyranoside	['Flavonoids']	C22H22O12	478.111	479.119	501.101	517.075	477.103	513.08	523.109
	OC[C@H]1OC(OC2=C(OC3=CC(O)=CC(O)=C3C2=O)C2=CC(O)=C(O)C(O)=C2)[C@H](O)[C@@H](O)[C@@H]1O	myricetin 3-O-glucoside; myricetin 3-glucoside; myricetin 3-O-glucopyranoside; Myricetin-3-glucosid	['Flavonoids']	C21H20O13	480.09	481.098	503.08	519.054	479.083	515.059	525.088
	OC[C@H]1O[C@@H](OC2=C(OC3=CC(O)=CC(O)=C3C2=O)C2=CC(O)=C(O)C(O)=C2)[C@H](O)[C@@H](O)[C@@H]1O	myricetin 3-O-β-D-glucopyranoside; Isomericitrin; myricetin 3-O-glucoside; myricetin-3-glucoside; myricetin 3-O-β-D-glucoside; myricetin-3-O-β-glucoside; myricetin 3-β-D-glucopyranoside; myricetin-3-O-hexoside; myricetin glucoside; isomyricitrin	['Flavonoids']	C21H20O13	480.09	481.098	503.08	519.054	479.083	515.059	525.088
	O(C1=C(OC=2C(C1=O)=C(O)C=C(O)C2)C3=CC(O)=C(O)C(O)=C3)[C@@H]4O[C@H](C(O)=O)[C@@H](O)[C@H](O)[C@H]4O	Myricetin 3-O-glucuronide	['Flavonoids']	C21H18O14	494.07	495.077	517.059	533.033	493.062	529.038	539.067
	O=C(C(O[C@@H]1O[C@@H]([C@H]([C@@H]([C@H]1O)O)O)CO)=C(C2=CC(OC)=C(C(OC)=C2)O)OC3=CC(O)=C4)C3=C4O	Syringetin-3-O-glucoside	['Flavonoids']	C23H24O13	508.122	509.13	531.111	547.085	507.114	543.091	553.119
	OC=1C(=C2C(=C(O)C1[C@H]3[C@H](O)[C@@H](O)[C@@H](O)CO3)C(=O)C=C(O2)C4=CC=C(O)C=C4)[C@@H]5O[C@H](CO)[C@@H](O)[C@H](O)[C@H]5O	Isoschaftoside	['Flavonoids']	C26H28O14	564.148	565.156	587.138	603.112	563.14	599.117	609.146
	OC=1C(=C2C(=C(O)C1[C@@H]3O[C@H](CO)[C@@H](O)[C@H](O)[C@H]3O)C(=O)C=C(O2)C4=CC=C(O)C=C4)[C@H]5[C@H](O)[C@@H](O)[C@@H](O)CO5	Schaftoside	['Flavonoids']	C26H28O14	564.148	565.156	587.138	603.112	563.14	599.117	609.146
	O=C1C=C(OC2=C1C(O)=C(C(O)=C2C3OC(CO)C(O)C3O)C4OC(CO)C(O)C(O)C4O)C=5C=CC(O)=C(O)C5	Luteolin-6-C-glucose-8-C-pentose	['Flavonoids']	C26H28O15	580.143	581.151	603.133	619.106	579.135	615.112	625.14
	OC=1C(=C2C(=C(O)C1[C@@H]3O[C@@H](CO)[C@H](O)[C@H]3O)C(=O)C=C(O2)C4=CC(O)=C(O)C=C4)[C@@H]5O[C@H](CO)[C@@H](O)[C@H](O)[C@H]5O	Luteolin-6-C-pentose-8-C-glucose	['Flavonoids']	C26H28O15	580.143	581.151	603.133	619.106	579.135	615.112	625.14
	COC1=CC(=CC=C1O)C1=CC(=O)C2=C(O1)C([C@@H]1O[C@H](CO)[C@@H](O)[C@H](O)[C@H]1O)=C(O)C([C@@H]1OC[C@@H](O)[C@H](O)[C@H]1O)=C2O	apigenin 6-C-β-D-xylosyl-8-C-β-D-glucoside	['Flavonoids']	C27H30O15	594.159	595.166	617.148	633.122	593.151	629.127	639.156
	O(C1=C(OC=2C(C1=O)=C(O)C=C(O)C2)C3=CC=C(O)C=C3)[C@@H]4O[C@H](CO[C@H]5[C@H](O)[C@H](O)[C@@H](O)[C@H](C)O5)[C@H](O)[C@H](O)[C@H]4O	Kaempferol 3-O-robinobioside	['Flavonoids']	C27H30O15	594.159	595.166	617.148	633.122	593.151	629.127	639.156
	C[C@@H]1O[C@@H](OC[C@H]2OC(OC3=C(OC4=C(C(O)=CC(O)=C4)C3=O)C3=CC=C(O)C=C3)[C@H](O)[C@@H](O)[C@@H]2O)[C@H](O)[C@H](O)[C@H]1O	kaempferol 3-O-rutinoside; kaempferol 3-rutinoside	['Flavonoids']	C27H30O15	594.159	595.166	617.148	633.122	593.151	629.127	639.156
	O=C1C=2C(OC(=C1)C3=CC(O)=C(O)C=C3)=CC(O[C@@H]4O[C@H](CO[C@H]5[C@H](O)[C@H](O)[C@@H](O)[C@H](C)O5)[C@@H](O)[C@H](O)[C@H]4O)=CC2O	Luteolin 7-O-rutinoside	['Flavonoids']	C27H30O15	594.159	595.166	617.148	633.122	593.151	629.127	639.156
	OC=1C(=C2C(=C(O)C1[C@@H]3O[C@H](CO)[C@@H](O)[C@H](O)[C@H]3O)C(=O)C=C(O2)C4=CC=C(O)C=C4)[C@@H]5O[C@H](CO)[C@@H](O)[C@H](O)[C@H]5O	Vicenin 2	['Flavonoids']	C27H30O15	594.159	595.166	617.148	633.122	593.151	629.127	639.156
	[H][C@@]1(O[C@@H]2OC[C@@H](O)[C@H](O)[C@H]2O)[C@@H](O)[C@H](O)[C@@H](CO)O[C@H]1OC1=C(OC2=C(C(O)=CC(O)=C2)C1=O)C1=CC=C(O)C(O)=C1	quercetin-3-O-sambubioside; quercetin 3-sambubioside; quercetin 3-O-β-D-xylopyranosyl(1→2)-β-D-glucopyranoside; quercetin 3-O-β-D-sambubioside	['Flavonoids']	C26H28O16	596.138	597.146	619.128	635.101	595.13	631.107	641.135
	O(C1=C(OC=2C(C1=O)=C(O)C=C(O)C2)C3=CC(O)=C(O)C=C3)[C@H]4[C@H](O[C@H]5[C@H](O)[C@H](O)[C@@H](O)[C@H](C)O5)[C@@H](O)[C@H](O)[C@@H](CO)O4	Quercetin 3-O-neohesperidoside	['Flavonoids']	C27H30O16	610.153	611.161	633.143	649.117	609.146	645.122	655.151
	C[C@@H]1O[C@@H](OC[C@H]2O[C@@H](OC3=C(OC4=C(C(O)=CC(O)=C4)C3=O)C3=CC(O)=C(O)C=C3)[C@H](O)[C@@H](O)[C@@H]2O)[C@H](O)[C@H](O)[C@H]1O	rutin	['Flavonoids']	C27H30O16	610.153	611.161	633.143	649.117	609.146	645.122	655.151
	O[C@@H]1[C@@H](O)[C@H](COC2O[C@H]([C@H](O)[C@@H](O)[C@@H]2O)C(O)=O)OC(OC2=C(OC3=C(C(O)=CC(O)=C3)C2=O)C2=CC(O)=C(O)C=C2)[C@H]1O	Nelumbosid	['Flavonoids']	C27H28O18	640.128	641.135	663.117	679.091	639.12	675.096	685.125
	CCC1=C(C)C2=N\C\1=C/C1=C(C)C3=C(N1)\C([C@@H](C(=O)OC)C3=O)=C1/N=C(/C=C3\N/C(=C\2)C(C=C)=C3C)[C@@H](C)[C@@H]1CCC(=O)OC\C=C(/C)CCC[C@H](C)CCC[C@H](C)CCCC(C)C	phaeophytin a	['Meroterpenoids']	C55H74N4O5	870.566	871.574	893.556	909.53	869.558	905.535	915.564
	CCC1=C(C)\C2=C\C3=C(C=C)C(C)=C(N3)\C=C3/N=C([C@@H](CCC(=O)OC\C=C(/C)CCC[C@@H](C)CCC[C@@H](C)CCCC(C)C)[C@@H]3C)C3=C4N\C(=C/C1=N2)C(C)=C4C(=O)[C@@H]3C(=O)OC	pheophytin A	['Meroterpenoids']	C55H74N4O5	870.566	871.574	893.556	909.53	869.558	905.535	915.564
	CC1=C(CO[C@@H]2O[C@H](CO[C@@H]3O[C@H](CO)[C@@H](O)[C@H](O)[C@H]3O)[C@@H](O)[C@H](O)[C@H]2O)C(C)(C)CCC1	nuciferoside	['Monoterpenoids']	C22H38O11	478.241	479.249	501.231	517.205	477.234	513.21	523.239
	COC[C@H]1O[C@H]([C@H](O)[C@@H]1O)N1C=NC2=C1N=CN=C2N	5'-O-Methyladenosin; 5'-O-Methyladenosine	['Nucleosides']	C11H15N5O4	281.112	282.12	304.102	320.076	280.105	316.081	326.11
	OC(=O)C1=CC=C(O)C=C1	4-hydroxy-benzoic acid; Para-hydroxybenzoic acid; p-hydroxybenzoic Acid; p-HBA; 4-HBA; hydroxybenzoic acid; p-hydroxybenzonic acid; p‐hydroxybenzoic acid; 4‑hydroxybenzoic acid; p-hydroxyl benzoic acid; HBA	['Phenolic acids (C6-C1)']	C7H6O3	138.032	139.04	161.022	176.995	137.024	173	183.029
	COC1=CC=C(C=C1)C(O)=O	4-methoxybenzoic acid; para-methoxybenzoic acid; p-methoxybenzoic acid; p-anisic acid; anisic acid; 4‐methoxybenzoic acid; 4‑methoxybenzoic acid; 4-methoxybenzaldehyde; para-anisic acid; 4-anisic acid; p-MBA	['Phenolic acids (C6-C1)']	C8H8O3	152.047	153.055	175.037	191.011	151.04	187.016	197.045
	O=C(O)C1=CC=C(OC)C=C1	Anisic acid	['Phenolic acids (C6-C1)']	C8H8O3	152.047	153.055	175.037	191.011	151.04	187.016	197.045
	COC(=O)C1=CC=C(O)C=C1	methyl 4-hydroxybenzoate; methyl 4-hydroxylbenzoate; methylparaben; methyl p-hydroxybenzoate; 4-hydroxybenzoic acid methyl ester; methyl parahydroxybenzoate; paraben; para-hydroxybenzoic acid methyl ester; p-hydroxybenzoic acid methyl ester; 4-hydroxy methyl benzoate; 4-methoxycarbonyl phenol	['Phenolic acids (C6-C1)']	C8H8O3	152.047	153.055	175.037	191.011	151.04	187.016	197.045
	OC(=O)C1=CC(O)=C(O)C=C1	3,4-Dihydroxybenzoic acid; protocatechuic acid; procatechuic acid; PCA; 3,4-DHBA; protocatechuate; 3,4-dihydroxylbenzoic acid; protocatchuic acid; protocatechulic acid	['Phenolic acids (C6-C1)']	C7H6O4	154.027	155.034	177.016	192.99	153.019	188.995	199.024
	CCOC(=O)C1=CC=C(O)C=C1	Ethyl 4-hydroxybenzoate; ethylparaben; ethyl p-hydroxybenzoate; 4-hydroxybenzoic acid ethyl ester; ethyl para-hydroxybenzoate	['Phenolic acids (C6-C1)']	C9H10O3	166.063	167.071	189.053	205.027	165.055	201.032	211.061
	O=C(O)C1=CC(O)=C(O)C(O)=C1	Gallic acid	['Phenolic acids (C6-C1)']	C7H6O5	170.022	171.029	193.011	208.985	169.014	204.99	215.019
	COC1=CC(CO)=CC=C1O[C@@H]1O[C@H](CO)[C@@H](O)[C@H](O)[C@H]1O	vanilloloside; vanillyl alcohol-4-O-β-D-glucopyranoside	['Phenolic acids (C6-C1)']	C14H20O8	316.116	317.124	339.106	355.079	315.108	351.085	361.113
	OC1=CC=C(CCNC(=O)\C=C/C2=CC=C(O)C=C2)C=C1	N-p-cis-coumaroyltyramine; cis-N-p-coumaroyltyramine; cis-N-coumaroyltyramine; N-cis-p-coumaroyltyramine; N-cis-coumaroyltyramine	['Phenylpropanoids (C6-C3)']	C17H17NO3	283.121	284.129	306.111	322.085	282.113	318.09	328.118
	[H]\C(=C(\[H])C1=CC=C(O)C=C1)C(=O)NCCC1=CC=C(O)C=C1	paprazine; N-trans-p-coumaroyltyramine; N-p-coumaroyltyramine; N-trans-coumaroyltyramine; N-p-trans-coumaroyltyramine; trans-N-coumaroyltyramine; (2E)-3-(4-hydroxyphenyl)-N-[2-(4-hydroxyphenyl)ethyl]acrylamide; trans-N-(p-coumaroyl)tyramine; N-coumaroyltyramine; p-Coumaroyltyramine	['Phenylpropanoids (C6-C3)']	C17H17NO3	283.121	284.129	306.111	322.085	282.113	318.09	328.118
	[H]\C(=C(\[H])C1=CC(OC)=C(O)C=C1)C(=O)NCCC1=CC=C(O)C=C1	(E)-N-feruloyltyramine; N-trans-Feruloyltyramine; moupinamide; N-feruloyltyramine; trans-N-feruloyltyramine; N-E-feruloyl tyramine; (E)-3-(4-hydroxy-3-methoxyphenyl)-N-[2-(4-hydroxyphenyl)ethyl] prop-2-enamide; trans-N-(4-hydroxyphenethyl) ferulamide; trans-feruloyltyramine; feruloyltyramine	['Phenylpropanoids (C6-C3)']	C18H19NO4	313.131	314.139	336.121	352.095	312.124	348.1	358.129
	COC1=CC(\C=C/C(=O)NCCC2=CC=C(O)C=C2)=CC=C1O	(Z)-N-feruloyltyramine; N-cis-feruloyltyramine; cis-N-feruloyltyramine	['Phenylpropanoids (C6-C3)']	C18H19NO4	313.131	314.139	336.121	352.095	312.124	348.1	358.129
	[H][C@]12C[C@H](CC[C@]1(C)CC(=O)C=C2C)C(C)(C)O	Isopterocarpolone	['Sesquiterpenoids']	C15H24O2	236.178	237.185	259.167	275.141	235.17	271.147	281.175
	C[C@@]12[C@]([C@]3([C@@]([C@]4(C)C(=CC3)C[C@@H](O[C@@H]5O[C@H](CO)[C@@H](O)[C@H](O)[C@H]5O)CC4)(CC1)[H])[H])(CC[C@@]2([C@@H](CC[C@H](C(C)C)CC)C)[H])[H]	Daucosterol	['Steroids']	C35H60O6	576.439	577.447	599.429	615.403	575.431	611.408	621.437
	[H][C@@]1(CC[C@@]2([H])[C@]3([H])CC=C4C[C@H](CC[C@]4(C)[C@@]3([H])CC[C@]12C)OC(=O)CCCCCCCC=CCC=CCCCCC)[C@@H](C)CC[C@@H](CC)C(C)C	β-sitosterol linoleate	['Steroids']	C47H80O2	676.616	677.624	699.606	715.58	675.608	711.585	721.614
	[H]C(CC)(CC[C@@]([H])(C)[C@@]1([H])CC[C@@]2([H])[C@]3([H])CC=C4C[C@H](CC[C@]4(C)[C@@]3([H])CC[C@]12C)OC(=O)CCCCCCC\C=C/C\C=C/CCCCC)C(C)C	β-sitosterol linoleate; β-sitosteryl linoleate	['Steroids']	C47H80O2	676.616	677.624	699.606	715.58	675.608	711.585	721.614
	[C@H](C(NCC(O)=O)=O)(NC(CC[C@@H](C(O)=O)N)=O)CS	Glutathione	['Tripeptides']	C10H17N3O6S	307.084	308.092	330.074	346.048	306.076	342.053	352.082

## Sheet: Classification-whole
Classification	number
Alkaloids	67
Phenylpropanoids	4
Amino acids	1
Tripeptides	1
Nucleosides	1
Fatty acids	6
Phenolic acids	8
Flavonoids	48
Apocarotenoids	9
Sesquiterpenoids	1
Monoterpenoids	1
Steroids	3
Meroterpenoids	2

## Sheet: pericarp
Chemical Name	Classification	m/z	Ion form	Signal Strength	pericarp	area
4-hydroxy-benzoic acid; Para-hydroxybenzoic acid; p-hydroxybenzoic Acid; p-HBA; 4-HBA; hydroxybenzoic acid; p-hydroxybenzonic acid; p‐hydroxybenzoic acid; 4‑hydroxybenzoic acid; p-hydroxyl benzoic acid; HBA	['Phenolic acids (C6-C1)']	137.024	[M-H]-	strong	yes	whole
Anisic acid	['Phenolic acids (C6-C1)']	151.04	[M-H]-	strong	yes	whole
4-methoxybenzoic acid; para-methoxybenzoic acid; p-methoxybenzoic acid; p-anisic acid; anisic acid; 4‐methoxybenzoic acid; 4‑methoxybenzoic acid; 4-methoxybenzaldehyde; para-anisic acid; 4-anisic acid; p-MBA	['Phenolic acids (C6-C1)']	151.04	[M-H]-	strong	yes	whole
methyl 4-hydroxybenzoate; methyl 4-hydroxylbenzoate; methylparaben; methyl p-hydroxybenzoate; 4-hydroxybenzoic acid methyl ester; methyl parahydroxybenzoate; paraben; para-hydroxybenzoic acid methyl ester; p-hydroxybenzoic acid methyl ester; 4-hydroxy methyl benzoate; 4-methoxycarbonyl phenol	['Phenolic acids (C6-C1)']	151.04	[M-H]-	strong	yes	whole
3,4-Dihydroxybenzoic acid; protocatechuic acid; procatechuic acid; PCA; 3,4-DHBA; protocatechuate; 3,4-dihydroxylbenzoic acid; protocatchuic acid; protocatechulic acid	['Phenolic acids (C6-C1)']	153.019	[M-H]-	middle	yes	whole
(Z)-2-(1-amino-2-hydroxyvinyl)benzaldehyde	['Phenolic acids (C6-C1)']	164.071	[M+H]+	strong	yes	whole
Ethyl 4-hydroxybenzoate; ethylparaben; ethyl p-hydroxybenzoate; 4-hydroxybenzoic acid ethyl ester; ethyl para-hydroxybenzoate	['Phenolic acids (C6-C1)']	165.055	[M-H]-	middle	yes	whole
Gallic acid	['Phenolic acids (C6-C1)']	169.014	[M-H]-	middle	yes	whole
Arginine	['Amino acids']	175.12	[M+H]+	strong	yes	whole
pycnarrhine; 1,2-didehydrocoripallinium ion	['Phenolic acids (C6-C1)']	227.071	[M+CI]-	middle	yes	whole
northalifoline	['Alkaloids']	228.043	[M+CI]-	middle	yes	whole
thalifoline; 7-hydroxy-6-methoxy-2-methyl-3,4-dihydroisoquinolin-1(2H)-one	['Alkaloids']	242.058	[M+CI]-	weak	yes	whole
N-Methyl-corypalline	['Alkaloids']	246.09	[M+K]+	weak	yes	whole
1-hexadecylcarboxylic acid; Palmitic acid; hexadecanoic acid; n-hexadecanoic acid; palmitate; C16:0; palimitic acid; hexadecenoic acid	['Fatty acids']	255.232	[M-H]-	strong	yes	whole
oleracein E	['Alkaloids']	258.053	[M+K]+	middle	yes	whole
N-Methylcorydaldine	['Alkaloids']	260.069	[M+K]+	weak	yes	whole
(+)-boscialin	['Apocarotenoids']	265.121	[M+K]+	middle	yes	top
(R)-norcoclaurine	['Alkaloids']	272.129	[M+H]+	middle	yes	whole
(R,S)-norcoclaurine	['Alkaloids']	272.129	[M+H]+	middle	yes	whole
(S)-norcoclaurine; norcoclaurine	['Alkaloids']	272.129	[M+H]+	middle	yes	whole
Isopterocarpolone	['Sesquiterpenoids']	275.141	[M+K]+	strong	yes	whole
Dehydroemerine	['Alkaloids']	276.103	[M-H]-	middle	yes	whole
Linolenic acid	['Fatty acids']	277.217	[M-H]-	middle	yes	whole
Linoleic acid	['Fatty acids']	279.232	[M-H]-	strong	yes	whole
(R/S)-roemerine	['Alkaloids']	280.134	[M+H]+	middle	yes	top
6a,7-didehydro-N-methylasimilobine; 1-methoxy-6-methyl-4H-dibenzo[de,g]quinolin-2-ol	['Alkaloids']	280.134	[M+H]+	middle	yes	top
dehydrolirinidine; 2-Methoxy-6-methyl-5,6-dihydro-4H-dibenzo[de,g]quinolin-1-ol	['Alkaloids']	280.134	[M+H]+	middle	yes	top
roemerine; remerine; (R)-roemerine	['Alkaloids']	280.134	[M+H]+	middle	yes	top
Elaidic acid	['Fatty acids']	281.248	[M-H]-	middle	yes	whole
Oleic acid	['Fatty acids']	281.248	[M-H]-	middle	yes	whole
(-)-lirinidine	['Alkaloids']	282.149	[M+H]+	middle	yes	top
lirinidine	['Alkaloids']	282.149	[M+H]+	middle	yes	top
N-Methyl-asimilobin; 2-hydroxy-1-methoxyaporphin; Nornuciferin; N-methylasimilobine; 2-hydroxy-1-methoxyaporphine	['Alkaloids']	282.149	[M+H]+	middle	yes	top
N-nornuciferine; nornuciferine; (R)-nornuciferine	['Alkaloids']	282.149	[M+H]+	middle	yes	top
O-nornuciferine; N-methylasimilobine	['Alkaloids']	282.149	[M+H]+	middle	yes	top
N-p-cis-coumaroyltyramine; cis-N-p-coumaroyltyramine; cis-N-coumaroyltyramine; N-cis-p-coumaroyltyramine; N-cis-coumaroyltyramine	['Phenylpropanoids (C6-C3)']	284.129	[M+H]+	middle	yes	top
paprazine; N-trans-p-coumaroyltyramine; N-p-coumaroyltyramine; N-trans-coumaroyltyramine; N-p-trans-coumaroyltyramine; trans-N-coumaroyltyramine; (2E)-3-(4-hydroxyphenyl)-N-[2-(4-hydroxyphenyl)ethyl]acrylamide; trans-N-(p-coumaroyl)tyramine; N-coumaroyltyramine; p-Coumaroyltyramine	['Phenylpropanoids (C6-C3)']	284.129	[M+H]+	middle	yes	top
(R)-coclaurine	['Alkaloids']	286.144	[M+H]+	strong	yes	whole
(S)-coclaurine	['Alkaloids']	286.144	[M+H]+	strong	yes	whole
2-(3,4-Dihydroxy-phenyl)-5,7-dihydroxy-chromen-4-on; luteolin; 3',4',5,7-tetrahydroxyflavone; luteoline; 3′,4′,5,7-tetrahydroxyflavone; 5,7,3′,4′-tetrahydroxyflavone; 2-(3,4-dihydroxyphenyl)-5,7-dihydroxy-4H-chromen-4-one; 2-(3,4-dihydroxyphenyl)-5,7-dihydroxychromen-4-one; 5,7,3',4'-tetrahydroxyflavone	['Flavonoids']	287.056	[M+H]+	strong	yes	whole
kaempferol; 3,5,7-trihydroxy-2-(4-hydroxyphenyl)-4H-1-benzopyran-4-one; kaempherol; kaemferol; 3,4',5,7-tetrahydroxyflavone; 3,5,7-trihydroxy-2-(4-hydroxyphenyl)-4H-chromen-4-one; 3,5,7,4'-tetrahydroxyflavone; 3,5,7‑trihydroxy‑2‑(4‑hydroxyphenyl)‑4H‑1‑benzopyran‑4‑one; 3,4′,5,7-tetrahydroxyflavone; 3,5,7,4′-tetrahydroxyflavone; 4′,5,7-trihydroxyflavonol	['Flavonoids']	287.056	[M+H]+	strong	yes	whole
Roemerine-N-oxide	['Alkaloids']	296.129	[M+H]+	middle	yes	top
nuciferine; Nuciferin; dl-Nuciferin; (±)-nuciferine	['Alkaloids']	296.165	[M+H]+	middle	yes	top
R-(-)-nuciferine; Nuciferine; Nuciferin	['Alkaloids']	296.165	[M+H]+	middle	yes	top
N-methylasimilobine N-oxide	['Alkaloids']	298.144	[M+H]+	strong	yes	whole
anonaine; (–)-anonaine	['Alkaloids']	300.079	[M+CI]-	weak	yes	whole
anonaine; (+/-)-Anonain	['Alkaloids']	300.079	[M+CI]-	weak	yes	whole
4’-N-Methyl coclaurine	['Alkaloids']	300.16	[M+H]+	middle	yes	top
4'-Methylcoclaurine	['Alkaloids']	300.16	[M+H]+	middle	yes	top
N-methylcoclaurine; (R)-N-methylcoclaurine; (-)-(1R)-N-methylcoclaurine; (R)-N-Methylcoclaurin	['Alkaloids']	300.16	[M+H]+	middle	yes	whole
N-Methylisococlaurine	['Alkaloids']	300.16	[M+H]+	middle	yes	top
N-norarmepavine; dl-N-Norarmepavin; N-Norarmepavin; norarmepavine	['Alkaloids']	300.16	[M+H]+	middle	yes	whole
N-Norarmepavine; norarmepavine	['Alkaloids']	300.16	[M+H]+	middle	yes	whole
Norarmepavine	['Alkaloids']	300.16	[M+H]+	middle	yes	top
(R)-asimilobine; asimilobine	['Alkaloids']	302.095	[M+CI]-	weak	yes	whole
caaverine	['Alkaloids']	302.095	[M+CI]-	weak	yes	whole
Quercetin	['Flavonoids']	303.05	[M+H]+	middle	yes	whole
(+)-gallocatechin; gallocatechol; (-)-epigallocatechin; casuarin	['Flavonoids']	305.066	[M-H]-	strong	yes	whole
7-hydroxydehydronuciferine; 1,2-dimethoxy-7-hydroxy-6-methyl-5,6-dihydro-4H-dibenzo[de,g]quinoline	['Alkaloids']	310.144	[M+H]+	weak	yes	top
N-formylnornuciferine; (–)-N-formylnornuciferine	['Alkaloids']	310.144	[M+H]+	weak	yes	top
1,2-dimethoxy-11-hydroxyaporphine	['Alkaloids']	312.16	[M+H]+	middle	yes	top
1-hydroxy-2,10-dimethoxyaporphine; (±)-1-hydroxy-2,10-dimethoxyaporphine; 1-Hydroxy-2,10-dimethoxy-6-methylaporphin; 1-Hydroxy-2,10-dimethoxyaporphin; Aporphin; 2,10-dimethoxy-6-methyl-5,6,6a,7-tetrahydro-4H-dibenzo[de,g]quinolin-1-ol; dl-1-Hydroxy-2,10-dimethoxyaporphine; (-)-pulchine	['Alkaloids']	312.16	[M+H]+	middle	yes	top
nuciferine N-oxide	['Alkaloids']	312.16	[M+H]+	middle	yes	top
pronuciferine	['Alkaloids']	312.16	[M+H]+	middle	yes	top
d,l-Pronuciferine	['Alkaloids']	312.16	[M+H]+	middle	yes	top
(E)-N-feruloyltyramine; N-trans-Feruloyltyramine; moupinamide; N-feruloyltyramine; trans-N-feruloyltyramine; N-E-feruloyl tyramine; (E)-3-(4-hydroxy-3-methoxyphenyl)-N-[2-(4-hydroxyphenyl)ethyl] prop-2-enamide; trans-N-(4-hydroxyphenethyl) ferulamide; trans-feruloyltyramine; feruloyltyramine	['Phenylpropanoids (C6-C3)']	314.139	[M+H]+	middle	yes	top
(Z)-N-feruloyltyramine; N-cis-feruloyltyramine; cis-N-feruloyltyramine	['Phenylpropanoids (C6-C3)']	314.139	[M+H]+	middle	yes	top
(S)-armepavine; (S)-Armepavin; (+)-armepavine	['Alkaloids']	314.176	[M+H]+	strong	yes	top
4', N-Dimethyl coclaurine	['Alkaloids']	314.176	[M+H]+	strong	yes	top
armepavine; (±)-armepavine; (±)-4-((6,7-dimethoxy-2-methyl-1,2,3,4-tetrahydroisoquinolin-1-yl)methyl)phenol	['Alkaloids']	314.176	[M+H]+	strong	yes	top
armepavine; evoeuropine; (R)-(-)-armepavine	['Alkaloids']	314.176	[M+H]+	strong	yes	top
Rhamnetin	['Flavonoids']	315.05	[M-H]-	strong	yes	whole
5'-O-Methyladenosin; 5'-O-Methyladenosine	['Nucleosides']	320.076	[M+K]+	strong	yes	whole
(-)-N-formylstepharine	['Alkaloids']	326.139	[M+H]+	middle	yes	whole
1(R)-hydroxy-p-methoxybenzyl-6,7-dimethoxyisoquinoline; Annocherine D	['Alkaloids']	326.139	[M+H]+	middle	yes	whole
(2S)-5,7,3′,5′-tetrahydroxyflavanone; (2S)-5,7,3',5'-tetrahydroxyflavanone	['Flavonoids']	327.027	[M+K]+	strong	yes	whole
atherospermidine	['Alkaloids']	328.059	[M+Na]+	strong	yes	whole
lanuginosine; oxoxylopine; oxoxylopin	['Alkaloids']	328.059	[M+Na]+	strong	yes	whole
(-)-catechin; ent-catechin; epicatechin; (-)-(2S,3R)-catechin; D-(+)catechin	['Flavonoids']	329.043	[M+K]+	strong	yes	whole
catechin; (+)-Cianidanol; catechol; D-(+)-catechin; (2R,3S)-2-(3,4-dihydroxyphenyl)-3,4-dihydro-2H-chromene-3,5,7-triol; catechine; (+)-(2R,3S)-catechin; catechin hydrate; (-)-epicatechin; catechinic acid; cathechin; (2R-trans)-2-(3,4-dihydroxyphenyl)-3,4-dihydro-2H-1-benzopyran-3,5,7-triol; (2R,3S)-2-(3,4-dihydroxyphenyl)-3,4-dihydro-1(2H)-benzopyran-3,5,7-triol; 2-(3,4-dihydroxyphenyl)-3,4-dihy…	['Flavonoids']	329.043	[M+K]+	strong	yes	whole
annoretine	['Alkaloids']	332.105	[M+K]+	middle	yes	whole
dehydronuciferine; dehydronuciferin	['Alkaloids']	332.105	[M+K]+	middle	yes	whole
(6R,6aR)-roemerine-Nβ-oxide	['Alkaloids']	334.085	[M+K]+	middle	yes	whole
ushinsunine	['Alkaloids']	334.085	[M+K]+	middle	yes	whole
xylopine	['Alkaloids']	334.085	[M+K]+	middle	yes	whole
lysicamine; 1,2-dimethoxy-7H-dibenzo[de,g]quinolin-7-one; oxonuciferine	['Alkaloids']	336.087	[M+COOH]-	strong	yes	whole
isorhamnetin; 3,5,7,4'-tetrahydroxy-3'-methoxyflavone; 3'-O-methylquercetin; 3'-methylquercetin; 3'-methoxy-4',5,7-trihydroxyflavonol; quercetin-3'-methyl ether; 3,5,7-trihydroxy-2-(4-hydroxy-3-methoxyphenyl)-4H-chromen-4-one; 3,5,7-trihydroxy-2-(4-hydroxy-3-methoxyphenyl)chromen-4-one; 3,4',5,7-tetrahydroxy-3'-methoxyflavone; quercetin 3′-methyl ether; Isorhamnetol; 3′-methoxy-4′,5,7-trihydroxyf…	['Flavonoids']	339.048	[M+Na]+	middle	yes	whole
(+)-epitaxifolin; dihydroquercetin	['Flavonoids']	343.022	[M+K]+	strong	yes	whole
taxifolin; dihydroquercetin; (2R,3R)-dihydroquercetin; (+)-trans-taxifolin; DHQ; (2R,3R)-taxifolin; (2R,3R)-2-(3,4-dihydroxyphenyl)-3,5,7-trihydroxy-2,3-dihydrochromen-4-one; 3,3',4',5,7-pentahydroxyflavanone; 3,5,7,3',4'-pentahydroxyflavanone; trans-dihydroquercetin; tax; trans-2R,3R-2,3-dihydro-2-(3,4-dihydroxyphenyl)-3,5,7-trihydroxy-4H-1-benzopyran-4-one; (2R,3R)-2-(3,4-dihydroxyphenyl)-3,5,7…	['Flavonoids']	343.022	[M+K]+	strong	yes	whole
Glutathione	['Tripeptides']	346.048	[M+K]+	strong	yes	whole
vanilloloside; vanillyl alcohol-4-O-β-D-glucopyranoside	['Flavonoids']	351.085	[M+CI]-	middle	yes	whole
elephantorrhizol	['Flavonoids']	367.067	[M+COOH]-	middle	yes	whole
Lignoceric acid	['Fatty acids']	367.358	[M-H]-	middle	yes	whole
vitexin; apigenin-8-C-glucoside	['Flavonoids']	431.098	[M-H]-	middle	yes	whole
(1'R,3'S,5'R,8'S,2E,4E)-dihydrophaseic acid 3'-O-β-D-glucopyranoside	['Apocarotenoids']	445.207	[M+H]+	strong	yes	whole
astragalin; kaempferol 3-O-β-d-glucopyranoside; kaempferol 3-O-glucoside; kaempferol-3-glucoside; astragaline; kaempferol-3-O-β-D-glucoside; kaempferol 3-O-β-glucoside; kaempferol-3-O-glucopyranoside	['Flavonoids']	447.093	[M-H]-	strong	yes	whole
Isoorientin	['Flavonoids']	447.093	[M-H]-	strong	yes	top
kaempferol 3-O-glucoside; kaempferol-3-glucoside	['Flavonoids']	447.093	[M-H]-	strong	yes	whole
kaempferol-3-O-galactoside; kaempferol 3-galactoside; trifolin; kaempferol 3-O-galactopyranoside	['Flavonoids']	447.093	[M-H]-	strong	yes	whole
Orientin	['Flavonoids']	447.093	[M-H]-	strong	yes	top
Bromo methyl armepavine	['Alkaloids']	450.092	[M+COOH]-	middle	yes	whole
myricetin 3-O-glucoside; myricetin 3-glucoside; myricetin 3-O-glucopyranoside; Myricetin-3-glucosid	['Flavonoids']	479.083	[M-H]-	middle	yes	whole
myricetin 3-O-β-D-glucopyranoside; Isomericitrin; myricetin 3-O-glucoside; myricetin-3-glucoside; myricetin 3-O-β-D-glucoside; myricetin-3-O-β-glucoside; myricetin 3-β-D-glucopyranoside; myricetin-3-O-hexoside; myricetin glucoside; isomyricitrin	['Flavonoids']	479.083	[M+H]+	middle	yes	whole
Myricetin 3-O-glucuronide	['Flavonoids']	495.077	[M+H]+	weak	yes	whole
kaempferol 3-O-glucuronide; kaempferol-3-glucuronide; kaempferol 3-O-glucoronide; kaempferol glucuronide	['Flavonoids']	497.049	[M+CI]-	weak	yes	whole
Hyperoside; quercetin-3-O-galactoside; hyperin; quercetin 3-O-β-D-galactopyranoside; quercetin-3-galactoside; quercetin 3-O-β-D-galactoside; quercetin 3-O-β-galactopyranoside; quercetin-3-O-β-D-glucopyranoside; quercetin 3‐glalactoside; 3-O-β-D-galactoside	['Flavonoids']	499.064	[M+CI]-	weak	yes	whole
isoquercetin; isoquercitrin; 4-[5,7-dihydroxy-4-oxo-3-[(2S,3R,4S,5S,6R)-3,4,5-trihydroxy-6-(hydroxymethyl)oxan-2-yl]oxychromen-2-yl]-2-hydroxyphenol; quercetin-3-O-glucoside; quercetin-3-glucoside; quercetin-3-O-β-D-glucoside; Quercetin 3-O-β-D-glucopyranoside; quercetin 3-O-β-glucoside; quercetin glucoside; isoquercitin; hyperin; quercetin 3-O-β-glucopyranoside; quercetin 3-O-glucopyranoside; is…	['Flavonoids']	499.064	[M+CI]-	weak	yes	whole
isoquercitrin; quercetin 3-O-glucoside; quercetin-3-glucoside; isoquercitroside; isotrifoliin; isoquercetin; quercetin-3-O-β-D-glucopyranoside; quercetin 3-O-β-D-glucoside; isoquercetrin	['Flavonoids']	499.064	[M+CI]-	weak	yes	whole
quercetin 3-O-glucoside	['Flavonoids']	499.064	[M+CI]-	weak	yes	whole
nuciferoside	['Monoterpenoids']	501.231	[M+Na]+	weak	yes	top
Quercetin 3-O-glucuronide	['Flavonoids']	513.044	[M+CI]-	middle	yes	whole
chrysoeriol 7-O-glucopyranoside	['Flavonoids']	513.08	[M+CI]-	weak	yes	whole
isorhamnetin 3-glucoside; isorhamnetin 3-O-glucoside; isorhamnetin-3-O-glucopyranoside	['Flavonoids']	513.08	[M+CI]-	weak	yes	whole
isorhamnetin 3-β-D-galactopyranoside; isorhamnetin-3-O-β-D-galactopyranoside; isorhamnetin 3-O-galactoside; cacticin; isorhamnetin 3-O-β-D-galactoside; 3’-O-methylquercetin-3-O-β-D-galactopyranoside	['Flavonoids']	513.08	[M+CI]-	weak	yes	whole
isorhamnetin-3-O-glucoside; isorhamnetin 3-O-β-D-glucopyranoside; isorhamnetin-3-glucoside; isorhamnetin 3-O-glucopyranoside; isorhamnetin-3-O-β-D-glucoside; isorhamnetin 3-O-β-glucopyranoside	['Flavonoids']	513.08	[M+CI]-	weak	yes	whole
quercetin 3-glucuronide; quercetin-3-O-glucuronide; quercetin-3-O-glucopyranoside; quercetin glucuronide; miquelianin; quercetin-3-O-D-glucuronide; quercetin 3-O-glucoronide	['Flavonoids']	523.072	[M+COOH]-	weak	yes	whole
quercetin 3-O-β-D-glucuronopyranoside; quercetin 3-O-β-D-glucuronide; miquelianin; quercetin-3-β-D-glucuronide; quercetin 3-glucuronide; quercetin glucuronide; quercituron	['Flavonoids']	523.072	[M+COOH]-	weak	yes	whole
Syringetin-3-O-glucoside	['Flavonoids']	543.091	[M+CI]-	strong	yes	whole
Luteolin-6-C-glucose-8-C-pentose	['Flavonoids']	579.135	[M-H]-	strong	yes	whole
Luteolin-6-C-pentose-8-C-glucose	['Flavonoids']	579.135	[M-H]-	strong	yes	whole
Isoschaftoside	['Flavonoids']	609.146	[M+COOH]-	middle	yes	whole
rutin; quercetin-3-rutinoside; quercetin-3-O-rutinoside; rutoside; quercitin-3-O-rutinoside; quercetin-3-o-β-D-rutinoside; 2-(3,4-dihydroxyphenyl)-5,7-dihydroxy-3-[(2S,3R,4S,5S,6R)-3,4,5-trihydroxy-6-[[(2R,3R,4R,5R,6S)-3,4,5-trihydroxy-6-methyloxan-2-yl]oxymethyl]oxan-2-yl]oxychromen-4-one; quercetin-3-O-α-L-rhamnopyranosyl-(1→6)-β-D-glucopyranoside; quercetin 3-O-(6-O-rhamnosylglucoside); vitami…	['Flavonoids']	609.146	[M+COOH]-	middle	yes	whole
Schaftoside	['Flavonoids']	609.146	[M+COOH]-	middle	yes	whole
Daucosterol	['Steroids']	615.403	[M+K]+	weak	yes	whole
Nelumbosid	['Flavonoids']	639.12	[M-H]-	middle	yes	whole
apigenin 6-C-β-D-xylosyl-8-C-β-D-glucoside	['Flavonoids']	639.156	[M+COOH]-	weak	yes	whole
kaempferol 3-O-rutinoside; kaempferol 3-rutinoside	['Flavonoids']	639.156	[M+COOH]-	weak	yes	whole
isolinsinine-2'α-N-oxide	['Alkaloids']	665.263	[M+K]+	weak	yes	whole
isolinsinine-2'β-N-oxide	['Alkaloids']	665.263	[M+K]+	weak	yes	whole
linsinine-2'α-N-oxide	['Alkaloids']	665.263	[M+K]+	weak	yes	whole
seco-neferine A	['Alkaloids']	681.294	[M+K]+	weak	yes	whole
seco-neferine B	['Alkaloids']	681.294	[M+K]+	weak	yes	whole
pheophytin A	['Meroterpenoids']	909.53	[M+K]+	strong	yes	whole
pheophytin a; phaeophytin a	['Meroterpenoids']	909.53	[M+K]+	strong	yes	whole

## Sheet: seed coat
Chemical Name	Classification	m/z	Ion form	Signal Strength	seed coat
4-hydroxy-benzoic acid; Para-hydroxybenzoic acid; p-hydroxybenzoic Acid; p-HBA; 4-HBA; hydroxybenzoic acid; p-hydroxybenzonic acid; p‐hydroxybenzoic acid; 4‑hydroxybenzoic acid; p-hydroxyl benzoic acid; HBA	['Phenolic acids (C6-C1)']	137.024	[M-H]-	strong	yes
4-methoxybenzoic acid; para-methoxybenzoic acid; p-methoxybenzoic acid; p-anisic acid; anisic acid; 4‐methoxybenzoic acid; 4‑methoxybenzoic acid; 4-methoxybenzaldehyde; para-anisic acid; 4-anisic acid; p-MBA	['Phenolic acids (C6-C1)']	151.04	[M-H]-	strong	yes
Anisic acid	['Phenolic acids (C6-C1)']	151.04	[M-H]-	strong	yes
methyl 4-hydroxybenzoate; methyl 4-hydroxylbenzoate; methylparaben; methyl p-hydroxybenzoate; 4-hydroxybenzoic acid methyl ester; methyl parahydroxybenzoate; paraben; para-hydroxybenzoic acid methyl ester; p-hydroxybenzoic acid methyl ester; 4-hydroxy methyl benzoate; 4-methoxycarbonyl phenol	['Phenolic acids (C6-C1)']	151.04	[M-H]-	strong	yes
3,4-Dihydroxybenzoic acid; protocatechuic acid; procatechuic acid; PCA; 3,4-DHBA; protocatechuate; 3,4-dihydroxylbenzoic acid; protocatchuic acid; protocatechulic acid	['Phenolic acids (C6-C1)']	153.019	[M-H]-	middle	yes
Ethyl 4-hydroxybenzoate; ethylparaben; ethyl p-hydroxybenzoate; 4-hydroxybenzoic acid ethyl ester; ethyl para-hydroxybenzoate	['Phenolic acids (C6-C1)']	165.055	[M-H]-	middle	yes
Gallic acid	['Phenolic acids (C6-C1)']	169.014	[M-H]-	middle	yes
(Z)-2-(1-amino-2-hydroxyvinyl)benzaldehyde	['Phenolic acids (C6-C1)']	198.032	[M+CI]-	weak	yes
pycnarrhine; 1,2-didehydrocoripallinium ion	['Phenolic acids (C6-C1)']	227.071	[M+CI]-	middle	yes
northalifoline	['Alkaloids']	228.043	[M+CI]-	middle	yes
(+)-epiloliolide; 7-epiloliolide; (-)-loliolide	['Apocarotenoids']	231.079	[M+CI]-	weak	yes
thalifoline; 7-hydroxy-6-methoxy-2-methyl-3,4-dihydroisoquinolin-1(2H)-one	['Alkaloids']	242.058	[M+CI]-	weak	yes
oleracein E	['Alkaloids']	258.053	[M+K]+	middle	yes
(S)-norcoclaurine; norcoclaurine	['Alkaloids']	272.129	[M+H]+	middle	yes
(R)-norcoclaurine	['Alkaloids']	272.129	[M+H]+	middle	yes
(R,S)-norcoclaurine	['Alkaloids']	272.129	[M+H]+	middle	yes
Isopterocarpolone	['Sesquiterpenoids']	275.141	[M+K]+	strong	yes
Linolenic acid	['Fatty acids']	277.217	[M-H]-	middle	yes
(R)-coclaurine	['Alkaloids']	286.144	[M+H]+	strong	yes
(S)-coclaurine	['Alkaloids']	286.144	[M+H]+	strong	yes
2-(3,4-Dihydroxy-phenyl)-5,7-dihydroxy-chromen-4-on; luteolin; 3',4',5,7-tetrahydroxyflavone; luteoline; 3′,4′,5,7-tetrahydroxyflavone; 5,7,3′,4′-tetrahydroxyflavone; 2-(3,4-dihydroxyphenyl)-5,7-dihydroxy-4H-chromen-4-one; 2-(3,4-dihydroxyphenyl)-5,7-dihydroxychromen-4-one; 5,7,3',4'-tetrahydroxyflavone	['Flavonoids']	287.056	[M+H]+	strong	yes
kaempferol; 3,5,7-trihydroxy-2-(4-hydroxyphenyl)-4H-1-benzopyran-4-one; kaempherol; kaemferol; 3,4',5,7-tetrahydroxyflavone; 3,5,7-trihydroxy-2-(4-hydroxyphenyl)-4H-chromen-4-one; 3,5,7,4'-tetrahydroxyflavone; 3,5,7‑trihydroxy‑2‑(4‑hydroxyphenyl)‑4H‑1‑benzopyran‑4‑one; 3,4′,5,7-tetrahydroxyflavone; 3,5,7,4′-tetrahydroxyflavone; 4′,5,7-trihydroxyflavonol	['Flavonoids']	287.056	[M+H]+	strong	yes
Quercetin	['Flavonoids']	303.05	[M+H]+	middle	yes
atherospermidine	['Alkaloids']	304.061	[M-H]-	strong	yes
lanuginosine; oxoxylopine; oxoxylopin	['Alkaloids']	304.061	[M-H]-	strong	yes
(+)-gallocatechin; gallocatechol; (-)-epigallocatechin; casuarin	['Flavonoids']	305.066	[M-H]-	strong	yes
(E)-N-feruloyltyramine; N-trans-Feruloyltyramine; moupinamide; N-feruloyltyramine; trans-N-feruloyltyramine; N-E-feruloyl tyramine; (E)-3-(4-hydroxy-3-methoxyphenyl)-N-[2-(4-hydroxyphenyl)ethyl] prop-2-enamide; trans-N-(4-hydroxyphenethyl) ferulamide; trans-feruloyltyramine; feruloyltyramine	['Phenylpropanoids (C6-C3)']	314.139	[M+H]+	middle	yes
(Z)-N-feruloyltyramine; N-cis-feruloyltyramine; cis-N-feruloyltyramine	['Phenylpropanoids (C6-C3)']	314.139	[M+H]+	middle	yes
Rhamnetin	['Flavonoids']	315.05	[M-H]-	strong	yes
5'-O-Methyladenosin; 5'-O-Methyladenosine	['Nucleosides']	320.076	[M+K]+	strong	yes
elephantorrhizol	['Flavonoids']	321.061	[M-H]-	weak	yes
(R/S)-roemerine	['Alkaloids']	324.124	[M+COOH]-	weak	yes
6a,7-didehydro-N-methylasimilobine; 1-methoxy-6-methyl-4H-dibenzo[de,g]quinolin-2-ol	['Alkaloids']	324.124	[M+COOH]-	weak	yes
dehydrolirinidine; 2-Methoxy-6-methyl-5,6-dihydro-4H-dibenzo[de,g]quinolin-1-ol	['Alkaloids']	324.124	[M+COOH]-	weak	yes
(R)-roemerine	['Alkaloids']	324.124	[M+COOH]-	weak	yes
(-)-N-formylstepharine	['Alkaloids']	326.139	[M+H]+	middle	yes
1(R)-hydroxy-p-methoxybenzyl-6,7-dimethoxyisoquinoline; Annocherine D	['Alkaloids']	326.139	[M+H]+	middle	yes
(2S)-5,7,3′,5′-tetrahydroxyflavanone; (2S)-5,7,3',5'-tetrahydroxyflavanone	['Flavonoids']	327.027	[M+K]+	strong	yes
(-)-catechin	['Flavonoids']	329.043	[M+K]+	strong	yes
(+)-catechin	['Flavonoids']	329.043	[M+K]+	strong	yes
annoretine	['Alkaloids']	332.105	[M+K]+	middle	yes
dehydronuciferine; dehydronuciferin	['Alkaloids']	332.105	[M+K]+	middle	yes
(6R,6aR)-roemerine-Nβ-oxide	['Alkaloids']	334.085	[M+K]+	middle	yes
ushinsunine	['Alkaloids']	334.085	[M+K]+	middle	yes
xylopine	['Alkaloids']	334.085	[M+K]+	middle	yes
isorhamnetin; 3,5,7,4'-tetrahydroxy-3'-methoxyflavone; 3'-O-methylquercetin; 3'-methylquercetin; 3'-methoxy-4',5,7-trihydroxyflavonol; quercetin-3'-methyl ether; 3,5,7-trihydroxy-2-(4-hydroxy-3-methoxyphenyl)-4H-chromen-4-one; 3,5,7-trihydroxy-2-(4-hydroxy-3-methoxyphenyl)chromen-4-one; 3,4',5,7-tetrahydroxy-3'-methoxyflavone; quercetin 3′-methyl ether; Isorhamnetol; 3′-methoxy-4′,5,7-trihydroxyf…	['Flavonoids']	339.048	[M+Na]+	middle	yes
(+)-epitaxifolin; dihydroquercetin	['Flavonoids']	343.022	[M+K]+	strong	yes
taxifolin; dihydroquercetin; (2R,3R)-dihydroquercetin; (+)-trans-taxifolin; DHQ; (2R,3R)-taxifolin; (2R,3R)-2-(3,4-dihydroxyphenyl)-3,5,7-trihydroxy-2,3-dihydrochromen-4-one; 3,3',4',5,7-pentahydroxyflavanone; 3,5,7,3',4'-pentahydroxyflavanone; trans-dihydroquercetin; tax; trans-2R,3R-2,3-dihydro-2-(3,4-dihydroxyphenyl)-3,5,7-trihydroxy-4H-1-benzopyran-4-one; (2R,3R)-2-(3,4-dihydroxyphenyl)-3,5,7…	['Flavonoids']	343.022	[M+K]+	strong	yes
Glutathione	['Tripeptides']	346.048	[M+K]+	strong	yes
vanilloloside; vanillyl alcohol-4-O-β-D-glucopyranoside	['Flavonoids']	351.085	[M+CI]-	middle	yes
1,2-dimethoxy-11-hydroxyaporphine	['Alkaloids']	356.15	[M+COOH]-	strong	yes
1-hydroxy-2,10-dimethoxyaporphine; (±)-1-hydroxy-2,10-dimethoxyaporphine; 1-Hydroxy-2,10-dimethoxy-6-methylaporphin; 1-Hydroxy-2,10-dimethoxyaporphin; Aporphin; 2,10-dimethoxy-6-methyl-5,6,6a,7-tetrahydro-4H-dibenzo[de,g]quinolin-1-ol; dl-1-Hydroxy-2,10-dimethoxyaporphine; (-)-pulchine	['Alkaloids']	356.15	[M+COOH]-	strong	yes
nuciferine N-oxide	['Alkaloids']	356.15	[M+COOH]-	strong	yes
pronuciferine	['Alkaloids']	356.15	[M+COOH]-	strong	yes
d,l-Pronuciferine	['Alkaloids']	356.15	[M+COOH]-	strong	yes
(6R,9S)-3-oxo-α-ionol 9-O-β-D-glucopyranoside; (6R,9S)-3-oxo-α-ionol β-D-glucopyranoside; 3-oxo-α-ionol-β-D-glucopyranoside; (6R,7E,9S)-9-hydroxymegastigma-4,7-dien-3-one-9-O-β-D-glucopyranoside; (6R,9R)-3-oxo-α-ionol-9-O-β-D-glucopyranoside; (6R,9S)-9-hydroxy-4,7-megastigmadien-3-one-9-O-β-D-glucopyranoside	['Apocarotenoids']	369.191	[M-H]-	middle	yes
(E)-4-[3-(β-D-glucopyranosyloxy)butylidene]-3,5,5-trimethyl2-cyclohexen-1-one; (E)-6-[9-(β-D-glucopyranosyloxy)butylidene]-1,1,5-trimethyl-4-cyclohexen-3-one	['Apocarotenoids']	369.191	[M-H]-	middle	yes
byzantionoside A	['Apocarotenoids']	369.191	[M-H]-	middle	yes
	['Apocarotenoids']	371.207	[M-H]-	middle	yes
nelumnucifoside A	['Apocarotenoids']	371.207	[M-H]-	middle	yes
vitexin; apigenin-8-C-glucoside	['Flavonoids']	431.098	[M-H]-	middle	yes
Isoorientin	['Flavonoids']	447.093	[M-H]-	strong	yes
Orientin	['Flavonoids']	447.093	[M-H]-	strong	yes
astragalin; kaempferol 3-O-β-d-glucopyranoside; kaempferol 3-O-glucoside; kaempferol-3-glucoside; astragaline; kaempferol-3-O-β-D-glucoside; kaempferol 3-O-β-glucoside; kaempferol-3-O-glucopyranoside	['Flavonoids']	447.093	[M-H]-	strong	yes
kaempferol 3-O-glucoside; kaempferol-3-glucoside	['Flavonoids']	447.093	[M-H]-	strong	yes
kaempferol-3-O-galactoside; kaempferol 3-galactoside; trifolin; kaempferol 3-O-galactopyranoside	['Flavonoids']	447.093	[M-H]-	strong	yes
Bromo methyl armepavine	['Alkaloids']	450.092	[M+COOH]-	middle	yes
myricetin 3-O-glucoside; myricetin 3-glucoside; myricetin 3-O-glucopyranoside; Myricetin-3-glucosid	['Flavonoids']	479.083	[M-H]-	middle	yes
myricetin 3-O-β-D-glucopyranoside; Isomericitrin; myricetin 3-O-glucoside; myricetin-3-glucoside; myricetin 3-O-β-D-glucoside; myricetin-3-O-β-glucoside; myricetin 3-β-D-glucopyranoside; myricetin-3-O-hexoside; myricetin glucoside; isomyricitrin	['Flavonoids']	479.083	[M-H]-	middle	yes
Myricetin 3-O-glucuronide	['Flavonoids']	495.077	[M+H]+	weak	yes
kaempferol 3-O-glucuronide; kaempferol-3-glucuronide; kaempferol 3-O-glucoronide; kaempferol glucuronide	['Flavonoids']	497.049	[M+CI]-	weak	yes
Hyperoside; quercetin-3-O-galactoside; hyperin; quercetin 3-O-β-D-galactopyranoside; quercetin-3-galactoside; quercetin 3-O-β-D-galactoside; quercetin 3-O-β-galactopyranoside; quercetin-3-O-β-D-glucopyranoside; quercetin 3‐glalactoside; 3-O-β-D-galactoside	['Flavonoids']	499.064	[M+CI]-	weak	yes
isoquercetin; isoquercitrin; 4-[5,7-dihydroxy-4-oxo-3-[(2S,3R,4S,5S,6R)-3,4,5-trihydroxy-6-(hydroxymethyl)oxan-2-yl]oxychromen-2-yl]-2-hydroxyphenol; quercetin-3-O-glucoside; quercetin-3-glucoside; quercetin-3-O-β-D-glucoside; Quercetin 3-O-β-D-glucopyranoside; quercetin 3-O-β-glucoside; quercetin glucoside; isoquercitin; hyperin; quercetin 3-O-β-glucopyranoside; quercetin 3-O-glucopyranoside; is…	['Flavonoids']	499.064	[M+CI]-	weak	yes
isoquercitrin; quercetin 3-O-glucoside; quercetin-3-glucoside; isoquercitroside; isotrifoliin; isoquercetin; quercetin-3-O-β-D-glucopyranoside; quercetin 3-O-β-D-glucoside; isoquercetrin	['Flavonoids']	499.064	[M+CI]-	weak	yes
quercetin 3-O-glucoside	['Flavonoids']	499.064	[M+CI]-	weak	yes
Quercetin 3-O-glucuronide	['Flavonoids']	513.044	[M+CI]-	middle	yes
chrysoeriol 7-O-glucopyranoside	['Flavonoids']	513.08	[M+CI]-	weak	yes
isorhamnetin 3-glucoside; isorhamnetin 3-O-glucoside; isorhamnetin-3-O-glucopyranoside	['Flavonoids']	513.08	[M+CI]-	weak	yes
isorhamnetin 3-β-D-galactopyranoside; isorhamnetin-3-O-β-D-galactopyranoside; isorhamnetin 3-O-galactoside; cacticin; isorhamnetin 3-O-β-D-galactoside; 3’-O-methylquercetin-3-O-β-D-galactopyranoside	['Flavonoids']	513.08	[M+CI]-	weak	yes
isorhamnetin-3-O-glucoside; isorhamnetin 3-O-β-D-glucopyranoside; isorhamnetin-3-glucoside; isorhamnetin 3-O-glucopyranoside; isorhamnetin-3-O-β-D-glucoside; isorhamnetin 3-O-β-glucopyranoside	['Flavonoids']	513.08	[M+CI]-	weak	yes
quercetin 3-glucuronide; quercetin-3-O-glucuronide; quercetin-3-O-glucopyranoside; quercetin glucuronide; miquelianin; quercetin-3-O-D-glucuronide; quercetin 3-O-glucoronide	['Flavonoids']	523.072	[M+COOH]-	weak	yes
quercetin 3-O-β-D-glucuronopyranoside; quercetin 3-O-β-D-glucuronide; miquelianin; quercetin-3-β-D-glucuronide; quercetin 3-glucuronide; quercetin glucuronide; quercituron	['Flavonoids']	523.072	[M+COOH]-	weak	yes
Syringetin-3-O-glucoside	['Flavonoids']	543.091	[M+CI]-	strong	yes
Luteolin-6-C-glucose-8-C-pentose	['Flavonoids']	579.135	[M-H]-	strong	yes
Luteolin-6-C-pentose-8-C-glucose	['Flavonoids']	579.135	[M-H]-	strong	yes
quercetin-3-O-sambubioside; quercetin 3-sambubioside; quercetin 3-O-β-D-xylopyranosyl(1→2)-β-D-glucopyranoside; quercetin 3-O-β-D-sambubioside	['Flavonoids']	595.13	[M-H]-	middle	yes
Nelumbosid	['Flavonoids']	639.12	[M-H]-	middle	yes
β-sitosterol linoleate	['Steroids']	715.58	[M+K]+	weak	yes
β-sitosterol linoleate; β-sitosteryl linoleate	['Steroids']	715.58	[M+K]+	weak	yes

## Sheet: cotyledons
Chemical Name	Classification	m/z	Ion form	Signal Strength	cotyledons
(Z)-2-(1-amino-2-hydroxyvinyl)benzaldehyde	['Phenolic acids (C6-C1)']	162.056	[M-H]-	middle	yes
Gallic acid	['Phenolic acids (C6-C1)']	169.014	[M-H]-	middle	yes
Arginine	['Amino acids']	175.12	[M+H]+	strong	yes
(+)-epiloliolide; 7-epiloliolide; (-)-loliolide	['Apocarotenoids']	231.079	[M+CI]-	weak	yes
1-hexadecylcarboxylic acid; Palmitic acid; hexadecanoic acid; n-hexadecanoic acid; palmitate; C16:0; palimitic acid; hexadecenoic acid	['Fatty acids']	255.232	[M-H]-	strong	yes
Isopterocarpolone	['Sesquiterpenoids']	275.141	[M+K]+	strong	yes
Dehydroemerine	['Alkaloids']	276.103	[M-H]-	middle	yes
Linolenic acid	['Fatty acids']	277.217	[M-H]-	middle	yes
Linoleic acid	['Fatty acids']	279.232	[M-H]-	strong	yes
Elaidic acid	['Fatty acids']	281.248	[M-H]-	middle	yes
Oleic acid	['Fatty acids']	281.248	[M-H]-	middle	yes
lysicamine; 1,2-dimethoxy-7H-dibenzo[de,g]quinolin-7-one; oxonuciferine	['Alkaloids']	290.082	[M-H]-	weak	yes
(S)-norcoclaurine; norcoclaurine	['Alkaloids']	294.111	[M+Na]+	weak	yes
higenamine; norcoclaurine; (R)-norcoclaurine	['Alkaloids']	294.111	[M+Na]+	weak	yes
higenamine; norcoclaurine; (R,S)-norcoclaurine	['Alkaloids']	294.111	[M+Na]+	weak	yes
anonaine; (–)-anonaine	['Alkaloids']	300.079	[M+CI]-	weak	yes
anonaine; (+/-)-Anonain	['Alkaloids']	300.079	[M+CI]-	weak	yes
isorhamnetin; 3,5,7,4'-tetrahydroxy-3'-methoxyflavone; 3'-O-methylquercetin; 3'-methylquercetin; 3'-methoxy-4',5,7-trihydroxyflavonol; quercetin-3'-methyl ether; 3,5,7-trihydroxy-2-(4-hydroxy-3-methoxyphenyl)-4H-chromen-4-one; 3,5,7-trihydroxy-2-(4-hydroxy-3-methoxyphenyl)chromen-4-one; 3,4',5,7-tetrahydroxy-3'-methoxyflavone; quercetin 3′-methyl ether; Isorhamnetol; 3′-methoxy-4′,5,7-trihydroxyf…	['Flavonoids']	315.05	[M-H]-	middle	yes
Rhamnetin	['Flavonoids']	315.05	[M-H]-	middle	yes
(-)-N-formylstepharine	['Alkaloids']	324.124	[M-H]-	weak	yes
1(R)-hydroxy-p-methoxybenzyl-6,7-dimethoxyisoquinoline; Annocherine D	['Alkaloids']	324.124	[M-H]-	weak	yes
atherospermidine	['Alkaloids']	328.059	[M+Na]+	strong	yes
lanuginosine; oxoxylopine; oxoxylopin	['Alkaloids']	328.059	[M+Na]+	strong	yes
annoretine	['Alkaloids']	332.105	[M+K]+	middle	yes
dehydronuciferine; dehydronuciferin	['Alkaloids']	332.105	[M+K]+	middle	yes
(6R,6aR)-roemerine-Nβ-oxide	['Alkaloids']	334.085	[M+K]+	middle	yes
ushinsunine	['Alkaloids']	334.085	[M+K]+	middle	yes
xylopine	['Alkaloids']	334.085	[M+K]+	middle	yes
Roemerine-N-oxide	['Alkaloids']	334.085	[M+K]+	middle	yes
Glutathione	['Tripeptides']	346.048	[M+K]+	strong	yes
1,2-dimethoxy-11-hydroxyaporphine	['Alkaloids']	356.15	[M+COOH]-	strong	yes
1-hydroxy-2,10-dimethoxyaporphine; (±)-1-hydroxy-2,10-dimethoxyaporphine; 1-Hydroxy-2,10-dimethoxy-6-methylaporphin; 1-Hydroxy-2,10-dimethoxyaporphin; Aporphin; 2,10-dimethoxy-6-methyl-5,6,6a,7-tetrahydro-4H-dibenzo[de,g]quinolin-1-ol; dl-1-Hydroxy-2,10-dimethoxyaporphine; (-)-pulchine	['Alkaloids']	356.15	[M+COOH]-	strong	yes
nuciferine N-oxide	['Alkaloids']	356.15	[M+COOH]-	strong	yes
d,l-Pronuciferine	['Alkaloids']	356.15	[M+COOH]-	strong	yes
Lignoceric acid	['Fatty acids']	367.358	[M-H]-	middle	yes
(6R,9S)-3-oxo-α-ionol 9-O-β-D-glucopyranoside; (6R,9S)-3-oxo-α-ionol β-D-glucopyranoside; 3-oxo-α-ionol-β-D-glucopyranoside; (6R,7E,9S)-9-hydroxymegastigma-4,7-dien-3-one-9-O-β-D-glucopyranoside; (6R,9R)-3-oxo-α-ionol-9-O-β-D-glucopyranoside; (6R,9S)-9-hydroxy-4,7-megastigmadien-3-one-9-O-β-D-glucopyranoside	['Apocarotenoids']	369.191	[M-H]-	middle	yes
(E)-4-[3-(β-D-glucopyranosyloxy)butylidene]-3,5,5-trimethyl2-cyclohexen-1-one; (E)-6-[9-(β-D-glucopyranosyloxy)butylidene]-1,1,5-trimethyl-4-cyclohexen-3-one	['Apocarotenoids']	369.191	[M-H]-	middle	yes
byzantionoside A	['Apocarotenoids']	369.191	[M-H]-	middle	yes
	['Apocarotenoids']	371.207	[M-H]-	middle	yes
nelumnucifoside A	['Apocarotenoids']	371.207	[M-H]-	middle	yes
vitexin; apigenin-8-C-glucoside	['Flavonoids']	431.098	[M-H]-	middle	yes
(1'R,3'S,5'R,8'S,2E,4E)-dihydrophaseic acid 3'-O-β-D-glucopyranoside	['Apocarotenoids']	443.192	[M-H]-	middle	yes
myricetin 3-O-glucoside; myricetin 3-glucoside; myricetin 3-O-glucopyranoside; Myricetin-3-glucosid	['Flavonoids']	519.054	[M+K]+	weak	yes
myricetin 3-O-β-D-glucopyranoside; Isomericitrin; myricetin 3-O-glucoside; myricetin-3-glucoside; myricetin 3-O-β-D-glucoside; myricetin-3-O-β-glucoside; myricetin 3-β-D-glucopyranoside; myricetin-3-O-hexoside; myricetin glucoside; isomyricitrin	['Flavonoids']	519.054	[M+K]+	weak	yes
quercetin-3-O-sambubioside; quercetin 3-sambubioside; quercetin 3-O-β-D-xylopyranosyl(1→2)-β-D-glucopyranoside; quercetin 3-O-β-D-sambubioside	['Flavonoids']	595.13	[M-H]-	middle	yes
rutin	['Flavonoids']	609.146	[M-H]-	middle	yes
isolinsinine-2'α-N-oxide	['Alkaloids']	665.263	[M+K]+	weak	yes
isolinsinine-2'β-N-oxide	['Alkaloids']	665.263	[M+K]+	weak	yes
linsinine-2'α-N-oxide	['Alkaloids']	665.263	[M+K]+	weak	yes
seco-neferine A	['Alkaloids']	681.294	[M+K]+	weak	yes
seco-neferine B	['Alkaloids']	681.294	[M+K]+	weak	yes

## Sheet: plumule
Chemical Name	Classification	m/z	Ion form	Signal Strength	plumule
Anisic acid	['Phenolic acids (C6-C1)']	151.04	[M-H]-	strong	yes
4-methoxybenzoic acid; para-methoxybenzoic acid; p-methoxybenzoic acid; p-anisic acid; anisic acid; 4‐methoxybenzoic acid; 4‑methoxybenzoic acid; 4-methoxybenzaldehyde; para-anisic acid; 4-anisic acid; p-MBA	['Phenolic acids (C6-C1)']	151.04	[M-H]-	strong	yes
methyl 4-hydroxybenzoate; methyl 4-hydroxylbenzoate; methylparaben; methyl p-hydroxybenzoate; 4-hydroxybenzoic acid methyl ester; methyl parahydroxybenzoate; paraben; para-hydroxybenzoic acid methyl ester; p-hydroxybenzoic acid methyl ester; 4-hydroxy methyl benzoate; 4-methoxycarbonyl phenol	['Phenolic acids (C6-C1)']	151.04	[M-H]-	strong	yes
3,4-Dihydroxybenzoic acid; protocatechuic acid; procatechuic acid; PCA; 3,4-DHBA; protocatechuate; 3,4-dihydroxylbenzoic acid; protocatchuic acid; protocatechulic acid	['Phenolic acids (C6-C1)']	153.019	[M-H]-	middle	yes
(Z)-2-(1-amino-2-hydroxyvinyl)benzaldehyde	['Phenolic acids (C6-C1)']	164.071	[M+H]+	strong	yes
Ethyl 4-hydroxybenzoate; ethylparaben; ethyl p-hydroxybenzoate; 4-hydroxybenzoic acid ethyl ester; ethyl para-hydroxybenzoate	['Phenolic acids (C6-C1)']	165.055	[M-H]-	middle	yes
Gallic acid	['Phenolic acids (C6-C1)']	169.014	[M-H]-	middle	yes
Arginine	['Amino acids']	175.12	[M+H]+	strong	yes
Tetrahydroisoquinoline; 1,2,3,4-tetrahydroisoquinoline; THIQ; 1,2,3,4‑tetrahydroisoquinoline	['Alkaloids']	178.087	[M+COOH]-	weak	yes
4-hydroxy-benzoic acid; Para-hydroxybenzoic acid; p-hydroxybenzoic Acid; p-HBA; 4-HBA; hydroxybenzoic acid; p-hydroxybenzonic acid; p‐hydroxybenzoic acid; 4‑hydroxybenzoic acid; p-hydroxyl benzoic acid; HBA	['Phenolic acids (C6-C1)']	183.029	[M+COOH]-	weak	yes
N-Methyl-corypalline	['Alkaloids']	246.09	[M+K]+	weak	yes
1-hexadecylcarboxylic acid; Palmitic acid; hexadecanoic acid; n-hexadecanoic acid; palmitate; C16:0; palimitic acid; hexadecenoic acid	['Fatty acids']	255.232	[M-H]-	strong	yes
N-Methylcorydaldine	['Alkaloids']	260.069	[M+K]+	weak	yes
anonaine; (–)-anonaine	['Alkaloids']	266.118	[M+H]+	weak	yes
anonaine; (+/-)-Anonain	['Alkaloids']	266.118	[M+H]+	weak	yes
Isopterocarpolone	['Sesquiterpenoids']	275.141	[M+K]+	strong	yes
Dehydroemerine	['Alkaloids']	276.103	[M-H]-	middle	yes
Linoleic acid	['Fatty acids']	279.232	[M+H]+	strong	yes
Elaidic acid	['Fatty acids']	281.248	[M+H]+	middle	yes
Oleic acid	['Fatty acids']	281.248	[M+H]+	middle	yes
2-(3,4-Dihydroxy-phenyl)-5,7-dihydroxy-chromen-4-on; luteolin; 3',4',5,7-tetrahydroxyflavone; luteoline; 3′,4′,5,7-tetrahydroxyflavone; 5,7,3′,4′-tetrahydroxyflavone; 2-(3,4-dihydroxyphenyl)-5,7-dihydroxy-4H-chromen-4-one; 2-(3,4-dihydroxyphenyl)-5,7-dihydroxychromen-4-one; 5,7,3',4'-tetrahydroxyflavone	['Flavonoids']	285.04	[M-H]-	strong	yes
kaempferol; 3,5,7-trihydroxy-2-(4-hydroxyphenyl)-4H-1-benzopyran-4-one; kaempherol; kaemferol; 3,4',5,7-tetrahydroxyflavone; 3,5,7-trihydroxy-2-(4-hydroxyphenyl)-4H-chromen-4-one; 3,5,7,4'-tetrahydroxyflavone; 3,5,7‑trihydroxy‑2‑(4‑hydroxyphenyl)‑4H‑1‑benzopyran‑4‑one; 3,4′,5,7-tetrahydroxyflavone; 3,5,7,4′-tetrahydroxyflavone; 4′,5,7-trihydroxyflavonol	['Flavonoids']	285.04	[M-H]-	strong	yes
(-)-catechin	['Flavonoids']	291.087	[M+H]+	weak	yes
(+)-catechin	['Flavonoids']	291.087	[M+H]+	weak	yes
lysicamine; 1,2-dimethoxy-7H-dibenzo[de,g]quinolin-7-one; oxonuciferine	['Alkaloids']	292.097	[M+H]+	weak	yes
(6R,6aR)-roemerine-Nβ-oxide	['Alkaloids']	296.129	[M+H]+	middle	yes
ushinsunine	['Alkaloids']	296.129	[M+H]+	middle	yes
xylopine	['Alkaloids']	296.129	[M+H]+	middle	yes
N-methylasimilobine N-oxide	['Alkaloids']	298.144	[M+H]+	strong	yes
N-methylcoclaurine; (R)-N-methylcoclaurine; (-)-(1R)-N-methylcoclaurine; (R)-N-Methylcoclaurin	['Alkaloids']	300.16	[M+H]+	middle	yes
N-norarmepavine; dl-N-Norarmepavin; N-Norarmepavin; norarmepavine	['Alkaloids']	300.16	[M+H]+	middle	yes
N-Norarmepavine; norarmepavine	['Alkaloids']	300.16	[M+H]+	middle	yes
atherospermidine	['Alkaloids']	306.077	[M+H]+	middle	yes
lanuginosine; oxoxylopine; oxoxylopin	['Alkaloids']	306.077	[M+H]+	middle	yes
(E)-N-feruloyltyramine; N-trans-Feruloyltyramine; moupinamide; N-feruloyltyramine; trans-N-feruloyltyramine; N-E-feruloyl tyramine; (E)-3-(4-hydroxy-3-methoxyphenyl)-N-[2-(4-hydroxyphenyl)ethyl] prop-2-enamide; trans-N-(4-hydroxyphenethyl) ferulamide; trans-feruloyltyramine; feruloyltyramine	['Phenylpropanoids (C6-C3)']	314.139	[M+H]+	middle	yes
(Z)-N-feruloyltyramine; N-cis-feruloyltyramine; cis-N-feruloyltyramine	['Phenylpropanoids (C6-C3)']	314.139	[M+H]+	middle	yes
4', N-Dimethyl coclaurine	['Alkaloids']	314.176	[M+H]+	strong	yes
(-)-armepavine	['Alkaloids']	314.176	[M+H]+	strong	yes
(+)-armepavine	['Alkaloids']	314.176	[M+H]+	strong	yes
(±)-armepavine	['Alkaloids']	314.176	[M+H]+	strong	yes
5'-O-Methyladenosin; 5'-O-Methyladenosine	['Nucleosides']	320.076	[M+K]+	strong	yes
(-)-N-formylstepharine	['Alkaloids']	326.139	[M+H]+	middle	yes
1(R)-hydroxy-p-methoxybenzyl-6,7-dimethoxyisoquinoline; Annocherine D	['Alkaloids']	326.139	[M+H]+	middle	yes
Roemerine-N-oxide	['Alkaloids']	330.09	[M+CI]-	weak	yes
annoretine	['Alkaloids']	332.105	[M+K]+	middle	yes
dehydronuciferine; dehydronuciferin	['Alkaloids']	332.105	[M+K]+	middle	yes
4’-N-Methyl coclaurine	['Alkaloids']	338.116	[M+K]+	middle	yes
4'-Methylcoclaurine	['Alkaloids']	338.116	[M+K]+	middle	yes
N-Methylisococlaurine	['Alkaloids']	338.116	[M+K]+	middle	yes
Norarmepavine	['Alkaloids']	338.116	[M+K]+	middle	yes
Rhamnetin	['Flavonoids']	339.048	[M+Na]+	weak	yes
Glutathione	['Tripeptides']	346.048	[M+K]+	strong	yes
elephantorrhizol	['Flavonoids']	367.067	[M+COOH]-	middle	yes
Lignoceric acid	['Fatty acids']	367.358	[M-H]-	middle	yes
(6R,9S)-3-oxo-α-ionol 9-O-β-D-glucopyranoside; (6R,9S)-3-oxo-α-ionol β-D-glucopyranoside; 3-oxo-α-ionol-β-D-glucopyranoside; (6R,7E,9S)-9-hydroxymegastigma-4,7-dien-3-one-9-O-β-D-glucopyranoside; (6R,9R)-3-oxo-α-ionol-9-O-β-D-glucopyranoside; (6R,9S)-9-hydroxy-4,7-megastigmadien-3-one-9-O-β-D-glucopyranoside	['Apocarotenoids']	369.191	[M-H]-	middle	yes
(E)-4-[3-(β-D-glucopyranosyloxy)butylidene]-3,5,5-trimethyl2-cyclohexen-1-one; (E)-6-[9-(β-D-glucopyranosyloxy)butylidene]-1,1,5-trimethyl-4-cyclohexen-3-one	['Apocarotenoids']	369.191	[M-H]-	middle	yes
byzantionoside A	['Apocarotenoids']	369.191	[M-H]-	middle	yes
	['Apocarotenoids']	371.207	[M-H]-	middle	yes
nelumnucifoside A	['Apocarotenoids']	371.207	[M-H]-	middle	yes
(1'R,3'S,5'R,8'S,2E,4E)-dihydrophaseic acid 3'-O-β-D-glucopyranoside	['Apocarotenoids']	443.192	[M-H]-	middle	yes
Isoorientin	['Flavonoids']	447.093	[M-H]-	strong	yes
Orientin	['Flavonoids']	447.093	[M-H]-	strong	yes
astragalin; kaempferol 3-O-β-d-glucopyranoside; kaempferol 3-O-glucoside; kaempferol-3-glucoside; astragaline; kaempferol-3-O-β-D-glucoside; kaempferol 3-O-β-glucoside; kaempferol-3-O-glucopyranoside	['Flavonoids']	447.093	[M-H]-	strong	yes
kaempferol 3-O-glucoside; kaempferol-3-glucoside	['Flavonoids']	447.093	[M-H]-	strong	yes
kaempferol-3-O-galactoside; kaempferol 3-galactoside; trifolin; kaempferol 3-O-galactopyranoside	['Flavonoids']	447.093	[M-H]-	strong	yes
Hyperoside; quercetin-3-O-galactoside; hyperin; quercetin 3-O-β-D-galactopyranoside; quercetin-3-galactoside; quercetin 3-O-β-D-galactoside; quercetin 3-O-β-galactopyranoside; quercetin-3-O-β-D-glucopyranoside; quercetin 3‐glalactoside; 3-O-β-D-galactoside	['Flavonoids']	465.103	[M+H]+	weak	yes
isoquercetin; isoquercitrin; 4-[5,7-dihydroxy-4-oxo-3-[(2S,3R,4S,5S,6R)-3,4,5-trihydroxy-6-(hydroxymethyl)oxan-2-yl]oxychromen-2-yl]-2-hydroxyphenol; quercetin-3-O-glucoside; quercetin-3-glucoside; quercetin-3-O-β-D-glucoside; Quercetin 3-O-β-D-glucopyranoside; quercetin 3-O-β-glucoside; quercetin glucoside; isoquercitin; hyperin; quercetin 3-O-β-glucopyranoside; quercetin 3-O-glucopyranoside; is…	['Flavonoids']	465.103	[M+H]+	weak	yes
isoquercitrin; quercetin 3-O-glucoside; quercetin-3-glucoside; isoquercitroside; isotrifoliin; isoquercetin; quercetin-3-O-β-D-glucopyranoside; quercetin 3-O-β-D-glucoside; isoquercetrin	['Flavonoids']	465.103	[M+H]+	weak	yes
quercetin 3-O-glucoside	['Flavonoids']	465.103	[M+H]+	weak	yes
chrysoeriol 7-O-glucopyranoside	['Flavonoids']	477.103	[M-H]-	strong	yes
isorhamnetin 3-glucoside; isorhamnetin 3-O-glucoside; isorhamnetin-3-O-glucopyranoside	['Flavonoids']	477.103	[M-H]-	strong	yes
isorhamnetin 3-β-D-galactopyranoside; isorhamnetin-3-O-β-D-galactopyranoside; isorhamnetin 3-O-galactoside; cacticin; isorhamnetin 3-O-β-D-galactoside; 3’-O-methylquercetin-3-O-β-D-galactopyranoside	['Flavonoids']	477.103	[M-H]-	strong	yes
isorhamnetin-3-O-glucoside; isorhamnetin 3-O-β-D-glucopyranoside; isorhamnetin-3-glucoside; isorhamnetin 3-O-glucopyranoside; isorhamnetin-3-O-β-D-glucoside; isorhamnetin 3-O-β-glucopyranoside	['Flavonoids']	477.103	[M-H]-	strong	yes
Isovitexin	['Flavonoids']	477.103	[M-H]-	strong	yes
vitexin; apigenin-8-C-glucoside	['Flavonoids']	477.103	[M-H]-	strong	yes
Syringetin-3-O-glucoside	['Flavonoids']	507.114	[M-H]-	middle	yes
myricetin 3-O-glucoside; myricetin 3-glucoside; myricetin 3-O-glucopyranoside; Myricetin-3-glucosid	['Flavonoids']	519.054	[M+K]+	weak	yes
myricetin 3-O-β-D-glucopyranoside; Isomericitrin; myricetin 3-O-glucoside; myricetin-3-glucoside; myricetin 3-O-β-D-glucoside; myricetin-3-O-β-glucoside; myricetin 3-β-D-glucopyranoside; myricetin-3-O-hexoside; myricetin glucoside; isomyricitrin	['Flavonoids']	519.054	[M+K]+	weak	yes
Isoschaftoside	['Flavonoids']	563.14	[M-H]-	strong	yes
Schaftoside	['Flavonoids']	563.14	[M-H]-	strong	yes
Luteolin-6-C-glucose-8-C-pentose	['Flavonoids']	579.135	[M-H]-	strong	yes
Luteolin-6-C-pentose-8-C-glucose	['Flavonoids']	579.135	[M-H]-	strong	yes
apigenin 6-C-β-D-xylosyl-8-C-β-D-glucoside	['Flavonoids']	593.151	[M-H]-	strong	yes
kaempferol 3-O-rutinoside; kaempferol 3-rutinoside	['Flavonoids']	593.151	[M-H]-	strong	yes
Luteolin 7-O-rutinoside	['Flavonoids']	593.151	[M-H]-	strong	yes
Vicenin 2	['Flavonoids']	593.151	[M-H]-	strong	yes
Kaempferol 3-O-robinobioside	['Flavonoids']	594.151	[M-H]-	strong	yes
quercetin-3-O-sambubioside; quercetin 3-sambubioside; quercetin 3-O-β-D-xylopyranosyl(1→2)-β-D-glucopyranoside; quercetin 3-O-β-D-sambubioside	['Flavonoids']	595.13	[M-H]-	middle	yes
rutin	['Flavonoids']	609.146	[M-H]-	middle	yes
Daucosterol	['Flavonoids']	615.403	[M+K]+	weak	yes
Dauricine	['Alkaloids']	625.328	[M+H]+	weak	yes
Nelumbosid	['Flavonoids']	639.12	[M-H]-	middle	yes
isolinsinine-2'α-N-oxide	['Alkaloids']	665.263	[M+K]+	weak	yes
isolinsinine-2'β-N-oxide	['Alkaloids']	665.263	[M+K]+	weak	yes
linsinine-2'α-N-oxide	['Alkaloids']	665.263	[M+K]+	weak	yes
seco-neferine A	['Alkaloids']	681.294	[M+K]+	weak	yes
seco-neferine B	['Alkaloids']	681.294	[M+K]+	weak	yes
β-sitosterol linoleate; β-sitosteryl linoleate	['Steroids']	715.58	[M+K]+	weak	yes

## Sheet: Classification-partial
	Alkaloids	Flavonoids	Apocarotenoids	Phenolic acids	Fatty Acids	Phenylpropanoids	Steroids	Meroterpenoids	Monoterpenoids	Tripeptides	Sesquiterpenoids	Nucleosides	Amino acids
pericarp	62	43	2	9	6	4	1	2	1	1	1	1	1
seed coat	27	39	6	9	1	2	2	0	0	1	1	1	0
cotyledons	26	7	7	2	6	0	0	0	0	1	1	0	1
plumule	35	37	6	8	5	2	1	0	0	1	1	1	1
